# Supplementary material for: Large‐scale survey and database of high affinity ligands for peptide recognition modules
Source: Mol Syst Biol. 2020 Dec 8;16(12):e9310. doi: 10.15252/msb.20199310 (PMC7724964; doi:10.15252/msb.20199310)
Supplement: Supplementary file 2 — Dataset EV1 [file MSB-16-e9310-s002.xlsx]

## Sheet: Sheet1
Dataset EV1 Human proteins that contain predicted PRMs. A total of 18,708 reviewed human proteins from UniProt database are listed by their ID. For each protein, all the embedded Pfam-A domains are listed with the Pfam ID, name, begin and end position in the protein. The PRM domains are indicated as YES if they belong to one of the PRM families listed in Dataset EV2.
Uniprot_id	Pfam ID	Pfam name	Domain begin	Domain end	is PRM
Q9NZM3	PF00018	SH3_1	763	810	YES
Q9NZM3	PF00018	SH3_1	904	948	YES
Q9NZM3	PF00018	SH3_1	987	1031	YES
Q9NZM3	PF00018	SH3_1	1059	1109	YES
Q9NZM3	PF00018	SH3_1	1133	1178	YES
Q5HYK7	PF00018	SH3_1	501	546	YES
Q5HYK7	PF00018	SH3_1	577	622	YES
Q5HYK7	PF00018	SH3_1	667	712	YES
Q5HYK7	PF00018	SH3_1	736	781	YES
Q15811	PF00018	SH3_1	746	798	YES
Q15811	PF00018	SH3_1	919	963	YES
Q15811	PF00018	SH3_1	1008	1052	YES
Q15811	PF00018	SH3_1	1080	1130	YES
Q15811	PF00018	SH3_1	1161	1206	YES
Q8TEJ3	PF00018	SH3_1	200	245	YES
Q8TEJ3	PF00018	SH3_1	262	311	YES
Q8TEJ3	PF00018	SH3_1	470	517	YES
Q8TEJ3	PF00018	SH3_1	829	876	YES
Q6XZF7	PF00018	SH3_1	8	53	YES
Q6XZF7	PF00018	SH3_1	151	196	YES
Q6XZF7	PF00018	SH3_1	249	294	YES
Q6XZF7	PF00018	SH3_1	1519	1568	YES
Q7Z6J0	PF00018	SH3_1	140	185	YES
Q7Z6J0	PF00018	SH3_1	202	251	YES
Q7Z6J0	PF00018	SH3_1	451	498	YES
Q7Z6J0	PF00018	SH3_1	835	882	YES
P16333	PF00018	SH3_1	8	53	YES
P16333	PF00018	SH3_1	112	157	YES
P16333	PF00018	SH3_1	196	244	YES
O43639	PF00018	SH3_1	8	53	YES
O43639	PF00018	SH3_1	118	162	YES
O43639	PF00018	SH3_1	201	249	YES
O94875	PF00018	SH3_1	869	914	YES
O94875	PF00018	SH3_1	944	991	YES
O94875	PF00018	SH3_1	1047	1094	YES
Q15811	PF14604	SH3_9	747	802	YES
Q15811	PF14604	SH3_9	920	967	YES
Q15811	PF14604	SH3_9	1009	1056	YES
Q15811	PF14604	SH3_9	1081	1134	YES
Q15811	PF14604	SH3_9	1163	1210	YES
Q9NZM3	PF14604	SH3_9	764	814	YES
Q9NZM3	PF14604	SH3_9	905	952	YES
Q9NZM3	PF14604	SH3_9	988	1035	YES
Q9NZM3	PF14604	SH3_9	1134	1182	YES
Q5TCZ1	PF00018	SH3_1	172	217	YES
Q5TCZ1	PF00018	SH3_1	273	317	YES
Q5TCZ1	PF00018	SH3_1	455	499	YES
Q5TCZ1	PF00018	SH3_1	848	891	YES
Q5HYK7	PF14604	SH3_9	578	626	YES
Q5HYK7	PF14604	SH3_9	668	716	YES
Q5HYK7	PF14604	SH3_9	737	785	YES
Q7Z6J0	PF14604	SH3_9	141	189	YES
Q7Z6J0	PF14604	SH3_9	203	255	YES
Q7Z6J0	PF14604	SH3_9	452	502	YES
Q7Z6J0	PF14604	SH3_9	836	886	YES
Q96B97	PF14604	SH3_9	6	54	YES
Q96B97	PF14604	SH3_9	105	153	YES
Q96B97	PF14604	SH3_9	274	324	YES
Q8TEJ3	PF14604	SH3_9	201	249	YES
Q8TEJ3	PF14604	SH3_9	471	521	YES
Q8TEJ3	PF14604	SH3_9	830	880	YES
Q6XZF7	PF14604	SH3_9	152	200	YES
Q6XZF7	PF14604	SH3_9	250	298	YES
Q9Y5K6	PF00018	SH3_1	5	51	YES
Q9Y5K6	PF00018	SH3_1	114	159	YES
Q9Y5K6	PF00018	SH3_1	275	322	YES
Q9Y5K6	PF14604	SH3_9	6	55	YES
Q9Y5K6	PF14604	SH3_9	115	163	YES
Q9Y5K6	PF14604	SH3_9	276	325	YES
O60504	PF14604	SH3_9	388	435	YES
O60504	PF14604	SH3_9	461	511	YES
O60504	PF14604	SH3_9	619	669	YES
A1X283	PF00018	SH3_1	158	203	YES
A1X283	PF00018	SH3_1	227	272	YES
A1X283	PF00018	SH3_1	374	419	YES
O43639	PF14604	SH3_9	9	57	YES
O43639	PF14604	SH3_9	118	166	YES
O43639	PF14604	SH3_9	202	253	YES
P16333	PF14604	SH3_9	9	57	YES
P16333	PF14604	SH3_9	113	161	YES
P16333	PF14604	SH3_9	197	248	YES
O60504	PF00018	SH3_1	388	431	YES
O60504	PF00018	SH3_1	460	507	YES
O60504	PF00018	SH3_1	618	665	YES
O94875	PF14604	SH3_9	870	918	YES
O94875	PF14604	SH3_9	945	995	YES
O94875	PF14604	SH3_9	1048	1098	YES
Q9BX66	PF14604	SH3_9	800	848	YES
Q9BX66	PF14604	SH3_9	874	924	YES
Q9BX66	PF14604	SH3_9	1238	1288	YES
Q9BX66	PF00018	SH3_1	799	844	YES
Q9BX66	PF00018	SH3_1	873	920	YES
Q9BX66	PF00018	SH3_1	1237	1284	YES
P62993	PF00018	SH3_1	4	50	YES
P62993	PF00018	SH3_1	162	207	YES
Q8TEC5	PF14604	SH3_9	132	180	YES
Q8TEC5	PF14604	SH3_9	387	437	YES
Q13588	PF00018	SH3_1	4	50	YES
Q13588	PF00018	SH3_1	164	209	YES
O95153	PF14604	SH3_9	662	716	YES
O95153	PF14604	SH3_9	1771	1827	YES
Q8TEC5	PF00018	SH3_1	131	176	YES
Q8TEC5	PF00018	SH3_1	193	244	YES
Q8TEC5	PF00018	SH3_1	386	433	YES
O75791	PF00018	SH3_1	4	48	YES
O75791	PF00018	SH3_1	277	322	YES
A8MVU1	PF00018	SH3_1	138	183	YES
A8MVU1	PF00018	SH3_1	208	253	YES
P14598	PF00018	SH3_1	162	207	YES
P14598	PF00018	SH3_1	232	277	YES
A6NI72	PF00018	SH3_1	163	208	YES
A6NI72	PF00018	SH3_1	233	278	YES
O15034	PF14604	SH3_9	175	230	YES
O15034	PF14604	SH3_9	959	1015	YES
P19878	PF00018	SH3_1	246	291	YES
P19878	PF00018	SH3_1	463	508	YES
P15498	PF00018	SH3_1	615	652	YES
P15498	PF00018	SH3_1	788	834	YES
O94868	PF00018	SH3_1	475	522	YES
O94868	PF00018	SH3_1	573	621	YES
O94868	PF14604	SH3_9	476	526	YES
O94868	PF14604	SH3_9	574	625	YES
Q86WN1	PF14604	SH3_9	475	525	YES
Q86WN1	PF14604	SH3_9	553	605	YES
P46109	PF00018	SH3_1	129	175	YES
A6NNM3	PF14604	SH3_9	843	895	YES
A6NJZ7	PF14604	SH3_9	843	895	YES
Q9UFD9	PF14604	SH3_9	843	895	YES
P06241	PF00018	SH3_1	88	135	YES
Q9ULB1	PF02210	Laminin_G_2	58	192	YES
Q9ULB1	PF02210	Laminin_G_2	312	446	YES
Q9ULB1	PF02210	Laminin_G_2	508	652	YES
Q9ULB1	PF02210	Laminin_G_2	746	877	YES
Q9ULB1	PF02210	Laminin_G_2	933	1061	YES
Q9ULB1	PF02210	Laminin_G_2	1156	1275	YES
Q9P2S2	PF02210	Laminin_G_2	57	187	YES
Q9P2S2	PF02210	Laminin_G_2	318	459	YES
Q9P2S2	PF02210	Laminin_G_2	521	666	YES
Q9P2S2	PF02210	Laminin_G_2	760	890	YES
Q9P2S2	PF02210	Laminin_G_2	946	1074	YES
Q9P2S2	PF02210	Laminin_G_2	1169	1318	YES
Q9Y4C0	PF02210	Laminin_G_2	55	184	YES
Q9Y4C0	PF02210	Laminin_G_2	287	413	YES
Q9Y4C0	PF02210	Laminin_G_2	475	619	YES
Q9Y4C0	PF02210	Laminin_G_2	713	843	YES
Q9Y4C0	PF02210	Laminin_G_2	899	1027	YES
Q9Y4C0	PF02210	Laminin_G_2	1122	1241	YES
P24043	PF02210	Laminin_G_2	2174	2311	YES
P24043	PF02210	Laminin_G_2	2368	2504	YES
P24043	PF02210	Laminin_G_2	2554	2692	YES
P24043	PF02210	Laminin_G_2	2793	2918	YES
P24043	PF02210	Laminin_G_2	2968	3096	YES
P09769	PF00018	SH3_1	83	130	YES
Q16363	PF02210	Laminin_G_2	874	1014	YES
Q16363	PF02210	Laminin_G_2	1079	1210	YES
Q16363	PF02210	Laminin_G_2	1263	1379	YES
Q16363	PF02210	Laminin_G_2	1499	1626	YES
Q16363	PF02210	Laminin_G_2	1676	1801	YES
Q9UHC6	PF02210	Laminin_G_2	216	345	YES
Q9UHC6	PF02210	Laminin_G_2	401	529	YES
Q9UHC6	PF02210	Laminin_G_2	827	945	YES
Q9UHC6	PF02210	Laminin_G_2	1055	1187	YES
Q8WYK1	PF02210	Laminin_G_2	209	338	YES
Q8WYK1	PF02210	Laminin_G_2	395	521	YES
Q8WYK1	PF02210	Laminin_G_2	819	938	YES
Q8WYK1	PF02210	Laminin_G_2	1044	1173	YES
P07947	PF00018	SH3_1	97	144	YES
P78357	PF02210	Laminin_G_2	203	332	YES
P78357	PF02210	Laminin_G_2	389	515	YES
P78357	PF02210	Laminin_G_2	813	939	YES
P78357	PF02210	Laminin_G_2	1088	1218	YES
Q9C0A0	PF02210	Laminin_G_2	212	341	YES
Q9C0A0	PF02210	Laminin_G_2	398	524	YES
Q9C0A0	PF02210	Laminin_G_2	821	940	YES
Q9C0A0	PF02210	Laminin_G_2	1046	1176	YES
O75886	PF00018	SH3_1	208	253	YES
Q9BZ76	PF02210	Laminin_G_2	212	341	YES
Q9BZ76	PF02210	Laminin_G_2	398	522	YES
Q9BZ76	PF02210	Laminin_G_2	821	940	YES
Q9BZ76	PF02210	Laminin_G_2	1046	1176	YES
Q96NU0	PF02210	Laminin_G_2	212	341	YES
Q96NU0	PF02210	Laminin_G_2	398	522	YES
Q96NU0	PF02210	Laminin_G_2	821	940	YES
Q96NU0	PF02210	Laminin_G_2	1046	1175	YES
Q8TF42	PF14604	SH3_9	261	315	YES
Q63HQ2	PF02210	Laminin_G_2	415	543	YES
Q63HQ2	PF02210	Laminin_G_2	641	767	YES
Q63HQ2	PF02210	Laminin_G_2	868	996	YES
Q9NYB9	PF14604	SH3_9	458	506	YES
Q5T1H1	PF02210	Laminin_G_2	1911	2045	YES
Q5T1H1	PF02210	Laminin_G_2	2179	2317	YES
Q5T1H1	PF02210	Laminin_G_2	2455	2585	YES
Q5T1H1	PF02210	Laminin_G_2	2745	2877	YES
Q5T1H1	PF02210	Laminin_G_2	3007	3141	YES
Q16787	PF02210	Laminin_G_2	2431	2570	YES
Q16787	PF02210	Laminin_G_2	2626	2745	YES
Q16787	PF02210	Laminin_G_2	2797	2903	YES
Q16787	PF02210	Laminin_G_2	3016	3136	YES
Q16787	PF02210	Laminin_G_2	3186	3311	YES
P98160	PF02210	Laminin_G_2	3692	3828	YES
P98160	PF02210	Laminin_G_2	3957	4085	YES
P98160	PF02210	Laminin_G_2	4234	4364	YES
Q15052	PF14604	SH3_9	167	215	YES
O15230	PF02210	Laminin_G_2	2777	2908	YES
O15230	PF02210	Laminin_G_2	2970	3099	YES
O15230	PF02210	Laminin_G_2	3370	3499	YES
O15230	PF02210	Laminin_G_2	3549	3673	YES
Q14247	PF14604	SH3_9	499	547	YES
P46108	PF00018	SH3_1	138	184	YES
P12931	PF00018	SH3_1	90	137	YES
Q9NYQ6	PF02210	Laminin_G_2	1470	1629	YES
Q9NYQ6	PF02210	Laminin_G_2	1719	1849	YES
P82279	PF02210	Laminin_G_2	514	651	YES
P82279	PF02210	Laminin_G_2	743	860	YES
P82279	PF02210	Laminin_G_2	980	1105	YES
Q9NYQ7	PF02210	Laminin_G_2	1543	1702	YES
Q9NYQ7	PF02210	Laminin_G_2	1793	1924	YES
Q9HCU4	PF02210	Laminin_G_2	1395	1554	YES
Q9HCU4	PF02210	Laminin_G_2	1644	1770	YES
Q8TC17	PF00018	SH3_1	4	50	YES
O43586	PF14604	SH3_9	366	414	YES
Q8IVI9	PF14604	SH3_9	445	493	YES
Q6ZMT1	PF14604	SH3_9	299	347	YES
O75445	PF02210	Laminin_G_2	1548	1681	YES
O75445	PF02210	Laminin_G_2	1744	1871	YES
Q92783	PF00018	SH3_1	216	261	YES
Q6V0I7	PF02210	Laminin_G_2	4002	4142	YES
Q6V0I7	PF02210	Laminin_G_2	4250	4374	YES
Q12965	PF00018	SH3_1	1057	1102	YES
Q6UVK1	PF02210	Laminin_G_2	55	178	YES
Q6UVK1	PF02210	Laminin_G_2	230	363	YES
P08631	PF00018	SH3_1	84	130	YES
Q8IZP0	PF00018	SH3_1	452	497	YES
P07948	PF00018	SH3_1	69	115	YES
Q06187	PF00018	SH3_1	220	266	YES
Q14517	PF02210	Laminin_G_2	3859	3985	YES
Q14393	PF02210	Laminin_G_2	368	497	YES
Q14393	PF02210	Laminin_G_2	556	694	YES
O75093	PF02210	Laminin_G_2	1194	1322	YES
Q8TDW7	PF02210	Laminin_G_2	3865	3994	YES
Q9NZ52	PF00790	VHS	3	142	YES
O76041	PF14604	SH3_9	961	1011	YES
O94813	PF02210	Laminin_G_2	1188	1316	YES
P58400	PF02210	Laminin_G_2	121	270	YES
O14964	PF00790	VHS	3	139	YES
O75094	PF02210	Laminin_G_2	1186	1314	YES
Q9HDB5	PF02210	Laminin_G_2	117	236	YES
P58401	PF02210	Laminin_G_2	123	272	YES
Q9UJY4	PF00790	VHS	20	159	YES
Q6ZVM7	PF00790	VHS	7	148	YES
O60784	PF00790	VHS	7	148	YES
O00214	PF00337	Gal-bind_lectin	18	151	YES
O00214	PF00337	Gal-bind_lectin	186	316	YES
P56470	PF00337	Gal-bind_lectin	18	149	YES
P56470	PF00337	Gal-bind_lectin	193	323	YES
Q5IJ48	PF02210	Laminin_G_2	465	588	YES
P14317	PF00018	SH3_1	434	479	YES
Q3B8N2	PF00337	Gal-bind_lectin	16	147	YES
Q3B8N2	PF00337	Gal-bind_lectin	227	356	YES
Q92783	PF00790	VHS	5	139	YES
Q6DKI2	PF00337	Gal-bind_lectin	16	147	YES
Q6DKI2	PF00337	Gal-bind_lectin	227	356	YES
O00182	PF00337	Gal-bind_lectin	16	147	YES
O00182	PF00337	Gal-bind_lectin	226	355	YES
P07225	PF02210	Laminin_G_2	329	458	YES
P07225	PF02210	Laminin_G_2	514	647	YES
Q9BY11	PF14604	SH3_9	392	442	YES
Q8N157	PF00018	SH3_1	1057	1103	YES
Q9NYQ8	PF02210	Laminin_G_2	3800	3921	YES
Q14847	PF14604	SH3_9	209	259	YES
Q99469	PF00018	SH3_1	291	336	YES
Q02779	PF14604	SH3_9	23	77	YES
O00160	PF14604	SH3_9	1048	1096	YES
Q16584	PF14604	SH3_9	48	101	YES
O75886	PF00790	VHS	4	140	YES
Q9UKS6	PF14604	SH3_9	370	420	YES
Q9UNF0	PF00018	SH3_1	432	479	YES
Q92882	PF00018	SH3_1	18	63	YES
Q9UQF2	PF14604	SH3_9	495	544	YES
Q96DT0	PF00337	Gal-bind_lectin	48	182	YES
Q96DT0	PF00337	Gal-bind_lectin	211	336	YES
Q96HL8	PF00018	SH3_1	289	336	YES
Q9UJY5	PF00790	VHS	5	143	YES
P17931	PF00337	Gal-bind_lectin	117	247	YES
P47929	PF00337	Gal-bind_lectin	5	135	YES
P57075	PF14604	SH3_9	283	337	YES
Q13387	PF14604	SH3_9	611	661	YES
Q05315	PF00337	Gal-bind_lectin	5	137	YES
Q8TCE9	PF00337	Gal-bind_lectin	5	137	YES
P13942	PF02210	Laminin_G_2	91	211	YES
Q99435	PF02210	Laminin_G_2	95	211	YES
Q13813	PF00018	SH3_1	973	1018	YES
P05162	PF00337	Gal-bind_lectin	4	130	YES
P51451	PF00018	SH3_1	64	110	YES
Q3ZCW2	PF00337	Gal-bind_lectin	39	172	YES
P09382	PF00337	Gal-bind_lectin	5	134	YES
A8MUM7	PF00337	Gal-bind_lectin	5	137	YES
Q5TCX8	PF14604	SH3_9	45	98	YES
Q9UHV8	PF00337	Gal-bind_lectin	5	137	YES
O75674	PF00790	VHS	9	150	YES
Q08881	PF00018	SH3_1	177	223	YES
P16885	PF00018	SH3_1	775	821	YES
A4D1Z8	PF00337	Gal-bind_lectin	4	132	YES
P80192	PF14604	SH3_9	59	112	YES
O43281	PF14604	SH3_9	12	64	YES
Q96MF2	PF00018	SH3_1	253	298	YES
P02549	PF00018	SH3_1	983	1028	YES
Q9P2A4	PF14604	SH3_9	315	363	YES
P42680	PF00018	SH3_1	185	231	YES
Q99961	PF00018	SH3_1	312	357	YES
Q14511	PF14604	SH3_9	10	61	YES
Q17RW2	PF02210	Laminin_G_2	114	224	YES
P19174	PF00018	SH3_1	797	843	YES
P12107	PF02210	Laminin_G_2	112	228	YES
P56945	PF00018	SH3_1	9	57	YES
Q9Y371	PF14604	SH3_9	312	362	YES
O15259	PF00018	SH3_1	158	204	YES
P06239	PF00018	SH3_1	67	113	YES
P20929	PF14604	SH3_9	6617	6667	YES
P41240	PF00018	SH3_1	15	62	YES
O00468	PF07648	Kazal_2	197	242	YES
O00468	PF07648	Kazal_2	270	317	YES
O00468	PF07648	Kazal_2	345	389	YES
O00468	PF07648	Kazal_2	411	461	YES
O00468	PF07648	Kazal_2	489	534	YES
O00468	PF07648	Kazal_2	552	599	YES
O00468	PF07648	Kazal_2	616	669	YES
O00468	PF07648	Kazal_2	704	750	YES
O00468	PF07648	Kazal_2	923	969	YES
Q9NQ38	PF07648	Kazal_2	106	151	YES
Q9NQ38	PF07648	Kazal_2	716	764	YES
Q9NQ38	PF07648	Kazal_2	784	829	YES
Q9NQ38	PF07648	Kazal_2	925	969	YES
Q9NQ38	PF07648	Kazal_2	1004	1046	YES
Q12774	PF14604	SH3_9	1518	1567	YES
Q9NZM3	PF07653	SH3_2	761	816	YES
Q9NZM3	PF07653	SH3_2	902	954	YES
Q9NZM3	PF07653	SH3_2	985	1037	YES
Q9NZM3	PF07653	SH3_2	1057	1115	YES
Q9NZM3	PF07653	SH3_2	1131	1183	YES
P19883	PF07648	Kazal_2	117	164	YES
P19883	PF07648	Kazal_2	191	239	YES
P19883	PF07648	Kazal_2	269	316	YES
Q5HYK7	PF07653	SH3_2	419	472	YES
Q5HYK7	PF07653	SH3_2	499	552	YES
Q5HYK7	PF07653	SH3_2	575	628	YES
Q5HYK7	PF07653	SH3_2	665	718	YES
Q5HYK7	PF07653	SH3_2	734	787	YES
O95633	PF07648	Kazal_2	120	167	YES
O95633	PF07648	Kazal_2	195	243	YES
Q6XZF7	PF07653	SH3_2	70	124	YES
Q6XZF7	PF07653	SH3_2	150	202	YES
Q6XZF7	PF07653	SH3_2	247	300	YES
Q6XZF7	PF07653	SH3_2	1517	1574	YES
Q9UIK5	PF07648	Kazal_2	90	135	YES
Q9UIK5	PF07648	Kazal_2	181	227	YES
Q8IYR6	PF07648	Kazal_2	96	143	YES
Q8IYR6	PF07648	Kazal_2	189	235	YES
O95153	PF07653	SH3_2	663	718	YES
O95153	PF07653	SH3_2	1629	1691	YES
O95153	PF07653	SH3_2	1768	1827	YES
Q9NPD5	PF07648	Kazal_2	460	506	YES
Q12841	PF07648	Kazal_2	53	98	YES
O15034	PF07653	SH3_2	172	232	YES
O15034	PF07653	SH3_2	852	914	YES
O15034	PF07653	SH3_2	956	1017	YES
Q8TEC5	PF07653	SH3_2	129	182	YES
Q8TEC5	PF07653	SH3_2	193	250	YES
Q8TEC5	PF07653	SH3_2	384	439	YES
G3V0H7	PF07648	Kazal_2	413	459	YES
A1X283	PF07653	SH3_2	156	209	YES
A1X283	PF07653	SH3_2	225	277	YES
A1X283	PF07653	SH3_2	854	910	YES
Q9Y6L6	PF07648	Kazal_2	460	506	YES
Q9BQ16	PF07648	Kazal_2	137	183	YES
Q9BX66	PF07653	SH3_2	797	850	YES
Q9BX66	PF07653	SH3_2	872	926	YES
Q9BX66	PF07653	SH3_2	1235	1290	YES
Q8WUF5	PF14604	SH3_9	765	815	YES
Q9NYB5	PF07648	Kazal_2	477	523	YES
Q92563	PF07648	Kazal_2	131	180	YES
Q9UKW4	PF07653	SH3_2	596	658	YES
Q9UKW4	PF07653	SH3_2	793	846	YES
P52735	PF07653	SH3_2	590	650	YES
P52735	PF07653	SH3_2	820	875	YES
P46721	PF07648	Kazal_2	440	486	YES
P46109	PF07653	SH3_2	127	181	YES
P46109	PF07653	SH3_2	239	294	YES
P46108	PF07653	SH3_2	136	190	YES
P46108	PF07653	SH3_2	239	294	YES
Q9UFD9	PF07653	SH3_2	839	897	YES
Q9UFD9	PF07653	SH3_2	1581	1632	YES
A6NNM3	PF07653	SH3_2	839	897	YES
A6NNM3	PF07653	SH3_2	1581	1632	YES
A6NJZ7	PF07653	SH3_2	839	897	YES
A6NJZ7	PF07653	SH3_2	1581	1632	YES
Q9P0V3	PF07653	SH3_2	60	112	YES
Q9P0V3	PF07653	SH3_2	658	722	YES
O95980	PF07648	Kazal_2	631	671	YES
O95980	PF07648	Kazal_2	712	750	YES
O95980	PF07648	Kazal_2	749	787	YES
Q08629	PF07648	Kazal_2	134	180	YES
Q9H2Y9	PF07648	Kazal_2	556	603	YES
P42685	PF00018	SH3_1	48	102	YES
Q8WV41	PF14604	SH3_9	7	57	YES
Q96KQ4	PF00018	SH3_1	1025	1073	YES
Q96BD0	PF07648	Kazal_2	505	553	YES
Q14155	PF07653	SH3_2	188	241	YES
Q8N3C7	PF01302	CAP_GLY	285	349	YES
Q8N3C7	PF01302	CAP_GLY	487	551	YES
Q8N3C7	PF01302	CAP_GLY	625	690	YES
P83105	PF07648	Kazal_2	103	152	YES
Q8NFA2	PF00018	SH3_1	244	288	YES
Q96DZ5	PF01302	CAP_GLY	296	360	YES
Q96DZ5	PF01302	CAP_GLY	418	482	YES
Q9NRC9	PF07653	SH3_2	43	108	YES
A4FU49	PF07653	SH3_2	69	123	YES
Q96MF2	PF07653	SH3_2	251	302	YES
Q96MF2	PF07653	SH3_2	310	364	YES
Q9UKN7	PF07653	SH3_2	2871	2951	YES
P83110	PF07648	Kazal_2	76	126	YES
Q9NXL2	PF07653	SH3_2	586	643	YES
Q92959	PF07648	Kazal_2	445	494	YES
Q99962	PF07653	SH3_2	294	347	YES
Q9NQ75	PF14604	SH3_9	18	69	YES
O95049	PF07653	SH3_2	479	547	YES
Q9UDT6	PF01302	CAP_GLY	81	145	YES
Q9UDT6	PF01302	CAP_GLY	221	285	YES
P42681	PF00018	SH3_1	88	134	YES
P30622	PF01302	CAP_GLY	60	124	YES
P30622	PF01302	CAP_GLY	214	278	YES
A1IGU5	PF07653	SH3_2	510	566	YES
Q9H6R6	PF07653	SH3_2	317	396	YES
Q9H3U7	PF07648	Kazal_2	39	84	YES
O15117	PF07653	SH3_2	515	570	YES
Q16270	PF07648	Kazal_2	108	156	YES
O60861	PF14604	SH3_9	8	58	YES
Q92743	PF07648	Kazal_2	108	155	YES
Q6MZW2	PF07648	Kazal_2	87	133	YES
Q99963	PF07653	SH3_2	290	342	YES
Q9Y566	PF07653	SH3_2	559	611	YES
P00519	PF00018	SH3_1	67	113	YES
O75962	PF00018	SH3_1	1662	1713	YES
Q5T0N5	PF00018	SH3_1	544	591	YES
Q9NQC7	PF01302	CAP_GLY	127	202	YES
Q9NQC7	PF01302	CAP_GLY	472	539	YES
Q9H4F8	PF07648	Kazal_2	42	87	YES
Q9UHR4	PF14604	SH3_9	347	398	YES
Q8IZJ3	PF07648	Kazal_2	1709	1749	YES
O14936	PF07653	SH3_2	616	680	YES
P98171	PF00018	SH3_1	752	797	YES
Q8N3R9	PF07653	SH3_2	349	415	YES
Q96DR7	PF14604	SH3_9	797	846	YES
Q07912	PF14604	SH3_9	395	444	YES
Q9NZW5	PF07653	SH3_2	219	282	YES
Q13625	PF00018	SH3_1	1063	1111	YES
Q8N475	PF07648	Kazal_2	87	149	YES
Q6ZQN7	PF07648	Kazal_2	502	547	YES
Q9UIG8	PF07648	Kazal_2	472	513	YES
Q96I82	PF07648	Kazal_2	122	168	YES
P42684	PF00018	SH3_1	113	159	YES
Q99426	PF01302	CAP_GLY	161	229	YES
Q15080	PF00018	SH3_1	176	221	YES
Q9UPX8	PF07653	SH3_2	151	204	YES
Q9BYB0	PF07653	SH3_2	475	528	YES
Q86UG4	PF07648	Kazal_2	502	549	YES
O14559	PF07653	SH3_2	191	246	YES
Q8WX77	PF07648	Kazal_2	104	151	YES
Q8N5V2	PF00018	SH3_1	619	665	YES
Q5VV41	PF14604	SH3_9	637	685	YES
Q07157	PF07653	SH3_2	520	582	YES
O00499	PF14604	SH3_9	527	590	YES
Q8TE67	PF00018	SH3_1	456	501	YES
Q8TE68	PF00018	SH3_1	486	529	YES
Q16674	PF07653	SH3_2	47	111	YES
Q9NQT8	PF01302	CAP_GLY	1703	1767	YES
Q9BYC5	PF14604	SH3_9	509	559	YES
Q96HU1	PF00018	SH3_1	486	531	YES
Q9P0V3	PF14604	SH3_9	62	110	YES
Q14203	PF01302	CAP_GLY	29	94	YES
Q9UJU6	PF14604	SH3_9	378	427	YES
Q96PC5	PF07653	SH3_2	43	99	YES
Q96RF0	PF14604	SH3_9	7	57	YES
Q14168	PF07653	SH3_2	253	315	YES
O43150	PF14604	SH3_9	951	1002	YES
Q92968	PF14604	SH3_9	279	332	YES
A1IGU5	PF00018	SH3_1	608	657	YES
Q92736	PF00622	SPRY	672	807	YES
Q92736	PF00622	SPRY	1100	1220	YES
Q92736	PF00622	SPRY	1425	1560	YES
Q9NZQ3	PF00018	SH3_1	3	50	YES
P21817	PF00622	SPRY	660	795	YES
P21817	PF00622	SPRY	1086	1206	YES
P21817	PF00622	SPRY	1431	1568	YES
Q9H6S3	PF00018	SH3_1	498	543	YES
Q15413	PF00622	SPRY	659	794	YES
Q15413	PF00622	SPRY	1086	1206	YES
Q15413	PF00622	SPRY	1327	1463	YES
Q9BVN2	PF14604	SH3_9	851	899	YES
Q14185	PF14604	SH3_9	16	66	YES
Q96JP2	PF07653	SH3_2	1426	1481	YES
Q00013	PF07653	SH3_2	162	226	YES
Q12929	PF00018	SH3_1	537	582	YES
O75563	PF00018	SH3_1	305	350	YES
Q9UQB8	PF14604	SH3_9	381	433	YES
Q9NR80	PF00018	SH3_1	200	245	YES
O43295	PF00018	SH3_1	750	795	YES
Q5VT06	PF01302	CAP_GLY	2499	2563	YES
O43307	PF00018	SH3_1	14	59	YES
Q9NR46	PF14604	SH3_9	342	392	YES
Q6VN20	PF00622	SPRY	102	220	YES
A1A4S6	PF14604	SH3_9	735	784	YES
Q5XPI4	PF00622	SPRY	134	252	YES
Q6UXY1	PF14604	SH3_9	331	383	YES
Q96N96	PF00018	SH3_1	153	198	YES
Q96RU3	PF14604	SH3_9	557	607	YES
P55345	PF00018	SH3_1	36	81	YES
Q8NCJ5	PF00622	SPRY	78	202	YES
Q8NCJ5	PF00622	SPRY	258	336	YES
Q9Y5X1	PF00018	SH3_1	6	54	YES
P20936	PF00018	SH3_1	285	333	YES
O75044	PF00018	SH3_1	734	779	YES
Q96S59	PF00622	SPRY	214	332	YES
Q7Z6B7	PF00018	SH3_1	749	794	YES
Q92499	PF00622	SPRY	132	245	YES
Q9NXL2	PF14604	SH3_9	720	772	YES
Q15700	PF07653	SH3_2	540	603	YES
Q5JRA6	PF07653	SH3_2	49	105	YES
Q86UR1	PF00018	SH3_1	405	450	YES
Q9UNA1	PF14604	SH3_9	763	812	YES
Q15813	PF01302	CAP_GLY	10	75	YES
Q9BUJ2	PF00622	SPRY	256	386	YES
Q9ULH1	PF00018	SH3_1	1073	1121	YES
Q86WV1	PF00018	SH3_1	302	347	YES
Q8IWW6	PF14604	SH3_9	19	70	YES
Q9H7D0	PF00018	SH3_1	14	61	YES
P14373	PF00622	SPRY	370	487	YES
Q9UDY2	PF07653	SH3_2	608	667	YES
Q9HCM9	PF00622	SPRY	392	509	YES
A6NI28	PF14604	SH3_9	823	872	YES
Q8IW93	PF14604	SH3_9	723	772	YES
O75995	PF07653	SH3_2	177	232	YES
A7KAX9	PF14604	SH3_9	266	317	YES
Q5T2T1	PF07653	SH3_2	232	296	YES
O00481	PF00622	SPRY	394	505	YES
Q99619	PF00622	SPRY	88	218	YES
P19474	PF00622	SPRY	341	461	YES
Q9H3Y6	PF14604	SH3_9	58	108	YES
Q96DX4	PF00622	SPRY	360	481	YES
P78352	PF00018	SH3_1	434	490	YES
Q13410	PF00622	SPRY	357	472	YES
Q96BD6	PF00622	SPRY	97	228	YES
Q13882	PF00018	SH3_1	14	64	YES
P49418	PF14604	SH3_9	629	692	YES
Q92796	PF00018	SH3_1	507	563	YES
Q12959	PF00018	SH3_1	587	643	YES
Q96A44	PF00622	SPRY	97	228	YES
Q6PJ21	PF00622	SPRY	148	270	YES
Q8N2Y8	PF07653	SH3_2	1452	1503	YES
Q15642	PF00018	SH3_1	546	593	YES
P0C2W1	PF00622	SPRY	154	281	YES
O00478	PF00622	SPRY	394	507	YES
O00635	PF00622	SPRY	346	458	YES
Q15751	PF00622	SPRY	2072	2190	YES
O15344	PF00622	SPRY	540	655	YES
O75677	PF00622	SPRY	179	293	YES
O75679	PF00622	SPRY	179	296	YES
Q9Y577	PF00622	SPRY	350	470	YES
O15553	PF00622	SPRY	652	770	YES
Q8TF17	PF00018	SH3_1	274	323	YES
Q8WXE0	PF07653	SH3_2	285	345	YES
Q5W111	PF00622	SPRY	64	177	YES
P42679	PF00018	SH3_1	59	100	YES
Q6UXE8	PF00622	SPRY	340	458	YES
Q96PL5	PF00622	SPRY	292	401	YES
Q8WXD9	PF07653	SH3_2	285	343	YES
O94885	PF07653	SH3_2	558	613	YES
Q6PIF6	PF07653	SH3_2	1505	1563	YES
O75678	PF00622	SPRY	240	357	YES
Q86WT6	PF00622	SPRY	377	489	YES
Q9NSI8	PF07653	SH3_2	167	222	YES
Q9H6Q3	PF00018	SH3_1	38	84	YES
A6NK02	PF00622	SPRY	348	465	YES
Q1KMD3	PF00622	SPRY	291	417	YES
Q8NG06	PF00622	SPRY	345	454	YES
Q14142	PF00622	SPRY	321	438	YES
Q6UX41	PF00622	SPRY	340	457	YES
Q6AZZ1	PF00622	SPRY	357	473	YES
Q9BVG3	PF00622	SPRY	350	467	YES
Q9C029	PF00622	SPRY	396	509	YES
Q7KYR7	PF00622	SPRY	385	500	YES
Q14258	PF00622	SPRY	511	630	YES
Q00839	PF00622	SPRY	333	462	YES
A6NLI5	PF00622	SPRY	340	450	YES
Q9BRR9	PF00018	SH3_1	28	70	YES
Q13239	PF00018	SH3_1	30	74	YES
Q12899	PF00622	SPRY	426	535	YES
Q8WVV5	PF00622	SPRY	381	497	YES
Q96F44	PF00622	SPRY	341	451	YES
O95361	PF00622	SPRY	428	549	YES
Q9C026	PF00622	SPRY	578	698	YES
A6NLU0	PF00622	SPRY	150	266	YES
F8VTS6	PF00622	SPRY	150	266	YES
Q9UBL3	PF00622	SPRY	420	498	YES
Q8N9V2	PF00622	SPRY	340	456	YES
Q8TE82	PF00018	SH3_1	311	358	YES
Q8WV44	PF00622	SPRY	485	629	YES
Q8N7C3	PF00622	SPRY	253	368	YES
Q309B1	PF00622	SPRY	212	333	YES
Q9UDY6	PF00622	SPRY	364	481	YES
Q96KV6	PF00622	SPRY	353	469	YES
Q6ZTA4	PF00622	SPRY	650	770	YES
Q9C019	PF00622	SPRY	348	465	YES
Q9BXM9	PF00622	SPRY	384	501	YES
Q9UJV3	PF00622	SPRY	590	705	YES
A6NI03	PF00622	SPRY	339	449	YES
Q9UPQ4	PF00622	SPRY	355	473	YES
Q495X7	PF00622	SPRY	349	465	YES
Q9BYJ4	PF00622	SPRY	348	483	YES
Q6UXG8	PF00622	SPRY	383	495	YES
A6NGJ6	PF00622	SPRY	339	449	YES
Q9C030	PF00622	SPRY	354	483	YES
Q9C035	PF00622	SPRY	358	489	YES
Q9BTV5	PF00622	SPRY	355	473	YES
Q8IUD6	PF00622	SPRY	312	427	YES
I1YAP6	PF00622	SPRY	340	450	YES
Q6ZMU5	PF00622	SPRY	344	465	YES
A1L4K1	PF00622	SPRY	621	740	YES
Q86XT4	PF00622	SPRY	348	461	YES
Q6ZWI9	PF00622	SPRY	145	261	YES
Q8IYM9	PF00622	SPRY	354	494	YES
A6NDI0	PF00622	SPRY	340	451	YES
Q96BQ3	PF00622	SPRY	336	446	YES
Q9C037	PF00622	SPRY	379	495	YES
Q8WW59	PF00622	SPRY	87	199	YES
A6NCK2	PF00622	SPRY	336	446	YES
Q5W0U4	PF00622	SPRY	285	401	YES
C9J1S8	PF00622	SPRY	340	451	YES
P0CI26	PF00622	SPRY	340	451	YES
Q9BSJ1	PF00622	SPRY	340	452	YES
P0CI25	PF00622	SPRY	340	451	YES
Q6PJ69	PF00622	SPRY	383	502	YES
P13533	PF02736	Myosin_N	34	73	YES
P35749	PF02736	Myosin_N	33	73	YES
Q9UKX2	PF02736	Myosin_N	35	74	YES
P12883	PF02736	Myosin_N	34	73	YES
P12882	PF02736	Myosin_N	35	74	YES
Q9Y623	PF02736	Myosin_N	35	74	YES
P35580	PF02736	Myosin_N	33	73	YES
Q9Y2K3	PF02736	Myosin_N	51	91	YES
A7E2Y1	PF02736	Myosin_N	74	114	YES
P11055	PF02736	Myosin_N	35	74	YES
P13535	PF02736	Myosin_N	37	76	YES
P35579	PF02736	Myosin_N	29	69	YES
Q9UKX3	PF02736	Myosin_N	35	74	YES
Q7Z406	PF02736	Myosin_N	53	93	YES
P01857	PF07654	C1-set	8	90	YES
P01857	PF07654	C1-set	123	211	YES
P01857	PF07654	C1-set	231	315	YES
P01859	PF07654	C1-set	8	90	YES
P01859	PF07654	C1-set	119	207	YES
P01859	PF07654	C1-set	227	311	YES
P01861	PF07654	C1-set	8	90	YES
P01861	PF07654	C1-set	120	208	YES
P01861	PF07654	C1-set	228	312	YES
P01860	PF07654	C1-set	8	90	YES
P01860	PF07654	C1-set	170	258	YES
P01860	PF07654	C1-set	278	362	YES
P01871	PF07654	C1-set	9	94	YES
P01871	PF07654	C1-set	113	204	YES
P01871	PF07654	C1-set	224	310	YES
P01871	PF07654	C1-set	331	420	YES
P01854	PF07654	C1-set	8	92	YES
P01854	PF07654	C1-set	114	200	YES
P01854	PF07654	C1-set	219	306	YES
P01854	PF07654	C1-set	326	412	YES
P01877	PF07654	C1-set	7	92	YES
P01877	PF07654	C1-set	217	307	YES
P01876	PF07654	C1-set	8	92	YES
P01876	PF07654	C1-set	230	320	YES
P01880	PF07654	C1-set	8	91	YES
P01880	PF07654	C1-set	170	256	YES
P01880	PF07654	C1-set	279	362	YES
P0CF74	PF07654	C1-set	9	94	YES
P0CG04	PF07654	C1-set	9	94	YES
P0DOY3	PF07654	C1-set	9	94	YES
P0DOY2	PF07654	C1-set	9	94	YES
B9A064	PF07654	C1-set	117	202	YES
A0M8Q6	PF07654	C1-set	9	94	YES
P15814	PF07654	C1-set	116	201	YES
P01920	PF07654	C1-set	131	212	YES
P04440	PF07654	C1-set	126	207	YES
P05538	PF07654	C1-set	130	211	YES
Q30167	PF07654	C1-set	128	209	YES
P13760	PF07654	C1-set	128	209	YES
P13762	PF07654	C1-set	128	209	YES
P04229	PF07654	C1-set	128	209	YES
P13761	PF07654	C1-set	128	209	YES
P79483	PF07654	C1-set	128	209	YES
Q9TQE0	PF07654	C1-set	128	209	YES
Q30134	PF07654	C1-set	128	209	YES
P20039	PF07654	C1-set	128	209	YES
Q5Y7A7	PF07654	C1-set	128	209	YES
P01912	PF07654	C1-set	128	209	YES
Q95IE3	PF07654	C1-set	128	209	YES
Q5TFQ8	PF07654	C1-set	151	234	YES
Q5TFQ8	PF07654	C1-set	255	337	YES
Q30154	PF07654	C1-set	128	209	YES
Q29974	PF07654	C1-set	128	209	YES
P01911	PF07654	C1-set	128	209	YES
Q9GIY3	PF07654	C1-set	128	209	YES
P01909	PF07654	C1-set	114	195	YES
O00241	PF07654	C1-set	151	234	YES
O00241	PF07654	C1-set	254	337	YES
P78324	PF07654	C1-set	152	235	YES
P78324	PF07654	C1-set	256	338	YES
P01906	PF07654	C1-set	115	196	YES
P13765	PF07654	C1-set	125	206	YES
P01834	PF07654	C1-set	8	94	YES
P20036	PF07654	C1-set	120	201	YES
P06340	PF07654	C1-set	115	196	YES
Q9P1W8	PF07654	C1-set	150	233	YES
Q9P1W8	PF07654	C1-set	253	336	YES
P61769	PF07654	C1-set	27	107	YES
P01903	PF07654	C1-set	114	195	YES
P28068	PF07654	C1-set	117	199	YES
A0A5B9	PF07654	C1-set	10	102	YES
P01850	PF07654	C1-set	11	103	YES
P30511	PF07654	C1-set	208	287	YES
P05534	PF07654	C1-set	210	290	YES
P30447	PF07654	C1-set	210	290	YES
Q31612	PF07654	C1-set	211	290	YES
Q95604	PF07654	C1-set	211	290	YES
P01893	PF07654	C1-set	211	290	YES
P04439	PF07654	C1-set	210	290	YES
P16188	PF07654	C1-set	210	290	YES
P30455	PF07654	C1-set	210	290	YES
P13746	PF07654	C1-set	210	290	YES
P30443	PF07654	C1-set	210	290	YES
Q29963	PF07654	C1-set	210	290	YES
P30508	PF07654	C1-set	210	290	YES
Q07000	PF07654	C1-set	211	290	YES
P30505	PF07654	C1-set	211	290	YES
Q29960	PF07654	C1-set	209	290	YES
Q9TNN7	PF07654	C1-set	211	290	YES
P98160	PF13895	Ig_2	405	496	YES
P98160	PF13895	Ig_2	1676	1764	YES
P98160	PF13895	Ig_2	1955	2042	YES
P98160	PF13895	Ig_2	2052	2134	YES
P98160	PF13895	Ig_2	2153	2235	YES
P98160	PF13895	Ig_2	2246	2326	YES
P98160	PF13895	Ig_2	2342	2423	YES
P98160	PF13895	Ig_2	2437	2521	YES
P98160	PF13895	Ig_2	2535	2618	YES
P98160	PF13895	Ig_2	2630	2713	YES
P98160	PF13895	Ig_2	2728	2810	YES
P98160	PF13895	Ig_2	2827	2910	YES
P98160	PF13895	Ig_2	2926	3009	YES
P98160	PF13895	Ig_2	3022	3108	YES
P98160	PF13895	Ig_2	3211	3295	YES
P98160	PF13895	Ig_2	3297	3379	YES
P98160	PF13895	Ig_2	3490	3572	YES
P98160	PF13895	Ig_2	3575	3658	YES
P30501	PF07654	C1-set	211	290	YES
P18464	PF07654	C1-set	211	290	YES
P30498	PF07654	C1-set	211	290	YES
P30490	PF07654	C1-set	211	290	YES
P01891	PF07654	C1-set	210	290	YES
P30462	PF07654	C1-set	211	290	YES
Q9BZZ2	PF13895	Ig_2	242	323	YES
Q9BZZ2	PF13895	Ig_2	326	408	YES
Q9BZZ2	PF13895	Ig_2	512	594	YES
Q9BZZ2	PF13895	Ig_2	896	978	YES
Q9BZZ2	PF13895	Ig_2	1083	1168	YES
Q9BZZ2	PF13895	Ig_2	1262	1342	YES
P30475	PF07654	C1-set	211	290	YES
P30466	PF07654	C1-set	211	290	YES
P30460	PF07654	C1-set	211	290	YES
Q8N6C5	PF13895	Ig_2	37	125	YES
Q8N6C5	PF13895	Ig_2	322	414	YES
Q8N6C5	PF13895	Ig_2	780	868	YES
Q8N6C5	PF13895	Ig_2	874	962	YES
Q8N6C5	PF13895	Ig_2	970	1060	YES
Q8N6C5	PF13895	Ig_2	1162	1247	YES
Q95365	PF07654	C1-set	211	290	YES
Q29836	PF07654	C1-set	211	290	YES
P30480	PF07654	C1-set	211	290	YES
P30481	PF07654	C1-set	211	290	YES
P30685	PF07654	C1-set	211	290	YES
P30479	PF07654	C1-set	211	290	YES
P01889	PF07654	C1-set	211	290	YES
P30461	PF07654	C1-set	211	290	YES
P30487	PF07654	C1-set	211	290	YES
P30464	PF07654	C1-set	211	290	YES
P30491	PF07654	C1-set	211	290	YES
Q29940	PF07654	C1-set	211	290	YES
P30493	PF07654	C1-set	211	290	YES
P30495	PF07654	C1-set	211	290	YES
P18462	PF07654	C1-set	210	290	YES
Q31610	PF07654	C1-set	211	290	YES
P30488	PF07654	C1-set	211	290	YES
P30484	PF07654	C1-set	211	290	YES
P30492	PF07654	C1-set	211	290	YES
Q04826	PF07654	C1-set	211	290	YES
P10319	PF07654	C1-set	211	290	YES
Q96RD9	PF13895	Ig_2	22	100	YES
Q96RD9	PF13895	Ig_2	104	185	YES
Q96RD9	PF13895	Ig_2	286	373	YES
Q96RD9	PF13895	Ig_2	379	466	YES
Q96RD9	PF13895	Ig_2	472	559	YES
Q96RD9	PF13895	Ig_2	565	652	YES
Q96RD9	PF13895	Ig_2	751	837	YES
P30486	PF07654	C1-set	211	290	YES
P03989	PF07654	C1-set	211	290	YES
P30483	PF07654	C1-set	211	290	YES
P18463	PF07654	C1-set	211	290	YES
P30512	PF07654	C1-set	210	290	YES
P30453	PF07654	C1-set	210	290	YES
P16190	PF07654	C1-set	210	290	YES
Q29718	PF07654	C1-set	211	290	YES
P30485	PF07654	C1-set	211	290	YES
P30450	PF07654	C1-set	210	290	YES
P10314	PF07654	C1-set	210	290	YES
P18465	PF07654	C1-set	211	290	YES
P30457	PF07654	C1-set	210	290	YES
P16189	PF07654	C1-set	210	290	YES
P30459	PF07654	C1-set	210	290	YES
P10316	PF07654	C1-set	210	290	YES
P30456	PF07654	C1-set	210	290	YES
P30499	PF07654	C1-set	211	290	YES
P01892	PF07654	C1-set	210	290	YES
P04222	PF07654	C1-set	210	290	YES
P30510	PF07654	C1-set	211	290	YES
P30504	PF07654	C1-set	211	290	YES
Q29865	PF07654	C1-set	211	290	YES
P13747	PF07654	C1-set	207	287	YES
Q09160	PF07654	C1-set	210	290	YES
P10321	PF07654	C1-set	211	290	YES
P17693	PF07654	C1-set	211	290	YES
Q95460	PF07654	C1-set	206	285	YES
Q30201	PF07654	C1-set	206	289	YES
P06731	PF13895	Ig_2	239	318	YES
P06731	PF13895	Ig_2	417	496	YES
P06731	PF13895	Ig_2	595	674	YES
P25311	PF07654	C1-set	208	287	YES
P28067	PF07654	C1-set	129	208	YES
P29017	PF07654	C1-set	208	287	YES
P29016	PF07654	C1-set	210	286	YES
P15813	PF07654	C1-set	209	286	YES
P06126	PF07654	C1-set	208	285	YES
Q29980	PF07654	C1-set	208	289	YES
Q29983	PF07654	C1-set	208	289	YES
P15812	PF07654	C1-set	219	292	YES
Q68D85	PF07654	C1-set	149	235	YES
Q96P31	PF13895	Ig_2	101	185	YES
Q96P31	PF13895	Ig_2	191	280	YES
Q96P31	PF13895	Ig_2	289	376	YES
Q96P31	PF13895	Ig_2	382	471	YES
Q96P31	PF13895	Ig_2	475	562	YES
Q9BX59	PF07654	C1-set	304	389	YES
P20273	PF13895	Ig_2	243	327	YES
P20273	PF13895	Ig_2	330	413	YES
P20273	PF13895	Ig_2	510	589	YES
P20273	PF13895	Ig_2	595	677	YES
P55899	PF07654	C1-set	207	282	YES
P0CF51	PF07654	C1-set	13	95	YES
P03986	PF07654	C1-set	13	95	YES
Q9UM44	PF07654	C1-set	140	217	YES
B7Z8K6	PF07654	C1-set	2	78	YES
O15533	PF07654	C1-set	294	389	YES
P16284	PF13895	Ig_2	327	404	YES
Q9UMF0	PF13895	Ig_2	669	742	YES
Q9UMF0	PF13895	Ig_2	749	831	YES
Q9UPX0	PF13895	Ig_2	138	223	YES
Q9UPX0	PF13895	Ig_2	228	321	YES
Q9UPX0	PF13895	Ig_2	325	416	YES
Q96LA5	PF13895	Ig_2	19	102	YES
Q96LA5	PF13895	Ig_2	206	293	YES
Q96LA5	PF13895	Ig_2	299	386	YES
Q92859	PF13895	Ig_2	55	148	YES
Q92859	PF13895	Ig_2	153	239	YES
Q92859	PF13895	Ig_2	251	339	YES
P04217	PF13895	Ig_2	209	301	YES
Q9UQ74	PF13895	Ig_2	334	413	YES
Q8IZU9	PF13895	Ig_2	149	246	YES
P11464	PF13895	Ig_2	241	328	YES
P11464	PF13895	Ig_2	334	413	YES
Q00888	PF13895	Ig_2	238	328	YES
Q00888	PF13895	Ig_2	334	413	YES
Q16557	PF13895	Ig_2	334	413	YES
Q00889	PF13895	Ig_2	240	327	YES
Q00889	PF13895	Ig_2	333	412	YES
Q13046	PF13895	Ig_2	239	328	YES
Q13046	PF13895	Ig_2	334	413	YES
P13688	PF13895	Ig_2	146	233	YES
P13688	PF13895	Ig_2	239	318	YES
P13688	PF13895	Ig_2	327	414	YES
O75019	PF13895	Ig_2	28	118	YES
O75019	PF13895	Ig_2	325	419	YES
P50895	PF13895	Ig_2	366	442	YES
P50895	PF13895	Ig_2	453	537	YES
Q96PJ5	PF13895	Ig_2	104	185	YES
Q96PJ5	PF13895	Ig_2	290	377	YES
Q6PI73	PF13895	Ig_2	28	117	YES
O75022	PF13895	Ig_2	28	117	YES
P59901	PF13895	Ig_2	28	117	YES
P59901	PF13895	Ig_2	323	417	YES
Q00887	PF13895	Ig_2	334	413	YES
P40199	PF13895	Ig_2	146	233	YES
P40199	PF13895	Ig_2	239	318	YES
Q8N149	PF13895	Ig_2	28	116	YES
P12314	PF13895	Ig_2	21	100	YES
P12314	PF13895	Ig_2	104	185	YES
Q8N6C8	PF13895	Ig_2	28	118	YES
Q8N6C8	PF13895	Ig_2	325	419	YES
P11465	PF13895	Ig_2	148	235	YES
P11465	PF13895	Ig_2	241	320	YES
Q8N423	PF13895	Ig_2	28	117	YES
O75023	PF13895	Ig_2	28	117	YES
Q8NHL6	PF13895	Ig_2	28	118	YES
Q6DN72	PF13895	Ig_2	19	104	YES
Q6DN72	PF13895	Ig_2	111	200	YES
Q6DN72	PF13895	Ig_2	206	294	YES
Q15238	PF13895	Ig_2	148	235	YES
Q15238	PF13895	Ig_2	241	320	YES
Q96LC7	PF13895	Ig_2	251	340	YES
Q96LC7	PF13895	Ig_2	357	444	YES
Q9UQ72	PF13895	Ig_2	241	320	YES
Q96LA6	PF13895	Ig_2	18	105	YES
Q96LA6	PF13895	Ig_2	113	201	YES
Q96LA6	PF13895	Ig_2	207	294	YES
Q2WEN9	PF13895	Ig_2	132	219	YES
Q2WEN9	PF13895	Ig_2	228	312	YES
P68431	PF00125	Histone	1	132	YES
Q71DI3	PF00125	Histone	1	132	YES
P31995	PF13895	Ig_2	49	128	YES
P31995	PF13895	Ig_2	132	214	YES
P31994	PF13895	Ig_2	49	128	YES
P31994	PF13895	Ig_2	132	214	YES
P84243	PF00125	Histone	1	132	YES
P12318	PF13895	Ig_2	40	119	YES
P12318	PF13895	Ig_2	123	205	YES
Q16695	PF00125	Histone	1	132	YES
Q9UDY8	PF13895	Ig_2	127	206	YES
Q9UDY8	PF13895	Ig_2	226	308	YES
P31997	PF13895	Ig_2	146	233	YES
P31997	PF13895	Ig_2	239	318	YES
Q6NXT2	PF00125	Histone	1	131	YES
Q9NP60	PF13895	Ig_2	143	231	YES
Q15109	PF13895	Ig_2	237	320	YES
Q6BAA4	PF13895	Ig_2	22	100	YES
Q6BAA4	PF13895	Ig_2	104	190	YES
P12319	PF13895	Ig_2	29	108	YES
P12319	PF13895	Ig_2	112	194	YES
Q08ET2	PF13895	Ig_2	254	336	YES
Q7L513	PF13895	Ig_2	79	165	YES
Q7L513	PF13895	Ig_2	171	260	YES
Q86VR7	PF13895	Ig_2	401	490	YES
Q92637	PF13895	Ig_2	21	100	YES
Q92637	PF13895	Ig_2	104	186	YES
O75015	PF13895	Ig_2	27	104	YES
O75015	PF13895	Ig_2	108	190	YES
Q9HB29	PF13895	Ig_2	125	214	YES
P08637	PF13895	Ig_2	27	104	YES
P08637	PF13895	Ig_2	108	190	YES
O75054	PF07686	V-set	26	141	YES
O75054	PF07686	V-set	150	265	YES
O75054	PF07686	V-set	684	809	YES
O75054	PF07686	V-set	821	946	YES
Q9BZZ2	PF07686	V-set	24	136	YES
P01833	PF07686	V-set	23	128	YES
P01833	PF07686	V-set	136	238	YES
P01833	PF07686	V-set	241	341	YES
P01833	PF07686	V-set	354	457	YES
P01833	PF07686	V-set	465	562	YES
Q93033	PF07686	V-set	27	143	YES
Q93033	PF07686	V-set	151	269	YES
Q93033	PF07686	V-set	820	939	YES
Q9P2B2	PF07686	V-set	26	141	YES
Q9P2B2	PF07686	V-set	282	391	YES
P06731	PF07686	V-set	38	141	YES
Q86YT9	PF07686	V-set	25	136	YES
Q86YT9	PF07686	V-set	138	252	YES
Q9BRK3	PF07686	V-set	37	157	YES
Q9BRK3	PF07686	V-set	169	292	YES
P13688	PF07686	V-set	38	141	YES
Q9UM44	PF07686	V-set	35	139	YES
Q9UM44	PF07686	V-set	226	335	YES
Q9UIR0	PF07686	V-set	33	142	YES
Q9UIR0	PF07686	V-set	250	359	YES
Q5JXA9	PF07686	V-set	43	150	YES
Q5JXA9	PF07686	V-set	162	264	YES
Q96IQ7	PF07686	V-set	27	142	YES
P40199	PF07686	V-set	38	141	YES
Q96PQ1	PF07686	V-set	27	142	YES
Q96PQ1	PF07686	V-set	154	269	YES
Q3KPI0	PF07686	V-set	38	141	YES
P14778	PF13895	Ig_2	121	213	YES
Q99795	PF07686	V-set	25	138	YES
Q969P0	PF07686	V-set	33	149	YES
O15389	PF07686	V-set	24	140	YES
P0DPA2	PF07686	V-set	27	143	YES
P0DPA2	PF07686	V-set	154	257	YES
O95297	PF07686	V-set	41	155	YES
P12018	PF07686	V-set	24	132	YES
Q08ET2	PF07686	V-set	24	140	YES
P78310	PF07686	V-set	23	138	YES
Q9H6B4	PF07686	V-set	18	129	YES
O60487	PF07686	V-set	30	143	YES
Q5DX21	PF07686	V-set	27	141	YES
O60939	PF07686	V-set	33	147	YES
Q8NHJ6	PF13895	Ig_2	28	117	YES
Q5ZPR3	PF07686	V-set	32	138	YES
Q5ZPR3	PF07686	V-set	250	357	YES
B6A8C7	PF13895	Ig_2	28	118	YES
P25189	PF07686	V-set	33	147	YES
P31997	PF07686	V-set	39	141	YES
P01733	PF07686	V-set	25	135	YES
Q9NY72	PF07686	V-set	28	143	YES
A6NMB1	PF07686	V-set	25	141	YES
A0A075B6J1	PF07686	V-set	24	123	YES
A6NI73	PF13895	Ig_2	46	135	YES
P11464	PF07686	V-set	38	144	YES
Q9H106	PF07686	V-set	34	140	YES
Q9HCN6	PF13895	Ig_2	27	107	YES
Q9HCN6	PF13895	Ig_2	113	202	YES
Q96RL6	PF07686	V-set	37	153	YES
A0A0B4J264	PF07686	V-set	26	116	YES
Q96NY8	PF07686	V-set	35	146	YES
A0A0B4J271	PF07686	V-set	28	114	YES
Q9UQ74	PF07686	V-set	38	141	YES
Q00887	PF07686	V-set	38	141	YES
A0A075B6J9	PF07686	V-set	24	118	YES
Q86XK7	PF07686	V-set	27	137	YES
Q15223	PF07686	V-set	34	143	YES
Q5TFQ8	PF07686	V-set	37	144	YES
P11465	PF07686	V-set	38	139	YES
A0A0B4J241	PF07686	V-set	25	112	YES
P01706	PF07686	V-set	24	119	YES
Q9Y279	PF07686	V-set	24	136	YES
Q00888	PF07686	V-set	38	143	YES
P01704	PF07686	V-set	24	120	YES
A0JD32	PF07686	V-set	26	116	YES
A0A087WSX0	PF07686	V-set	24	123	YES
A0A0A0MRZ9	PF07686	V-set	24	124	YES
A0A075B6T6	PF07686	V-set	27	113	YES
A0A1B0GX68	PF07686	V-set	25	115	YES
Q16557	PF07686	V-set	38	141	YES
Q15238	PF07686	V-set	39	139	YES
O60500	PF07686	V-set	37	127	YES
Q9UQ72	PF07686	V-set	38	139	YES
P01721	PF07686	V-set	24	117	YES
P01703	PF07686	V-set	24	117	YES
P78324	PF07686	V-set	38	145	YES
Q00889	PF07686	V-set	38	140	YES
Q13046	PF07686	V-set	38	141	YES
Q9H6B4	PF13895	Ig_2	129	225	YES
Q6UWV2	PF07686	V-set	35	148	YES
P06312	PF07686	V-set	26	121	YES
P01597	PF07686	V-set	28	117	YES
P04432	PF07686	V-set	28	117	YES
P10966	PF07686	V-set	24	135	YES
O00241	PF07686	V-set	37	144	YES
A0A075B6S2	PF07686	V-set	26	118	YES
P01709	PF07686	V-set	24	118	YES
A0A0B4J2E0	PF07686	V-set	25	114	YES
P43121	PF07686	V-set	30	133	YES
A0A0C4DH41	PF07686	V-set	24	118	YES
A0A0G2JS06	PF07686	V-set	24	123	YES
A0A578	PF07686	V-set	25	113	YES
A2NJV5	PF07686	V-set	26	118	YES
Q15762	PF07686	V-set	24	126	YES
Q15762	PF07686	V-set	136	241	YES
P13611	PF07686	V-set	27	148	YES
P01705	PF07686	V-set	24	113	YES
Q8NFZ8	PF07686	V-set	26	123	YES
A0A0B4J1V2	PF07686	V-set	24	119	YES
A0A0C4DH73	PF07686	V-set	28	117	YES
P01611	PF07686	V-set	28	117	YES
P0DP06	PF07686	V-set	24	118	YES
P01593	PF07686	V-set	28	116	YES
P01594	PF07686	V-set	28	116	YES
A0A075B6S5	PF07686	V-set	28	117	YES
A0A0B4J1U6	PF07686	V-set	25	114	YES
P01700	PF07686	V-set	24	116	YES
Q8IYS5	PF13895	Ig_2	32	123	YES
Q8N0Z9	PF07686	V-set	28	119	YES
Q9UKI3	PF07686	V-set	24	123	YES
A6NJW9	PF07686	V-set	24	135	YES
A0A1B0GX78	PF07686	V-set	25	114	YES
A0A0B4J245	PF07686	V-set	27	112	YES
P01717	PF07686	V-set	24	112	YES
P01602	PF07686	V-set	28	117	YES
P01701	PF07686	V-set	24	116	YES
A0A0C4DH55	PF07686	V-set	29	118	YES
P06310	PF07686	V-set	26	118	YES
P01601	PF07686	V-set	28	117	YES
P01619	PF07686	V-set	26	116	YES
P04433	PF07686	V-set	26	114	YES
A0A087WSY4	PF07686	V-set	24	118	YES
P80748	PF07686	V-set	24	116	YES
P01714	PF07686	V-set	24	112	YES
Q96H15	PF07686	V-set	23	131	YES
Q9BY67	PF07686	V-set	49	142	YES
P01699	PF07686	V-set	24	116	YES
Q13410	PF07686	V-set	33	142	YES
Q96LC7	PF07686	V-set	24	140	YES
A0A0B4J2D9	PF07686	V-set	28	117	YES
P0DP09	PF07686	V-set	28	117	YES
P04430	PF07686	V-set	28	117	YES
A0A0A0MRZ8	PF07686	V-set	26	114	YES
A0A0A6YYK7	PF07686	V-set	26	116	YES
A0A075B6S6	PF07686	V-set	26	118	YES
Q8N3J6	PF07686	V-set	28	121	YES
Q9Y286	PF13895	Ig_2	257	338	YES
P01825	PF07686	V-set	24	116	YES
A0A0C4DH59	PF07686	V-set	25	113	YES
A0A075B6K5	PF07686	V-set	24	115	YES
A0A1B0GXF2	PF07686	V-set	25	114	YES
A0A0A6YYC5	PF07686	V-set	26	116	YES
Q96AP7	PF07686	V-set	36	150	YES
A0A0C4DH72	PF07686	V-set	28	117	YES
A0A0B4J275	PF07686	V-set	26	112	YES
P01624	PF07686	V-set	26	114	YES
Q07699	PF07686	V-set	23	147	YES
Q9BX67	PF07686	V-set	36	136	YES
A0A075B6I1	PF07686	V-set	26	120	YES
A0A0B4J272	PF07686	V-set	28	114	YES
Q8WWV6	PF07686	V-set	65	171	YES
P01732	PF07686	V-set	26	133	YES
P0DP08	PF07686	V-set	24	117	YES
A0A075B6P5	PF07686	V-set	26	119	YES
P01615	PF07686	V-set	26	119	YES
P01824	PF07686	V-set	31	125	YES
A0A0B4J279	PF07686	V-set	25	112	YES
A0A1B0GX95	PF07686	V-set	25	114	YES
Q14002	PF07686	V-set	41	141	YES
Q12866	PF13895	Ig_2	198	280	YES
P01599	PF07686	V-set	28	117	YES
P0DP07	PF07686	V-set	24	118	YES
Q9NYZ4	PF07686	V-set	30	144	YES
P01817	PF07686	V-set	24	119	YES
A0A0C4DH68	PF07686	V-set	26	119	YES
A0A0C4DH25	PF07686	V-set	26	116	YES
P04435	PF07686	V-set	25	114	YES
A0A0A6YYD4	PF07686	V-set	35	123	YES
A0A0C4DH67	PF07686	V-set	26	115	YES
P50895	PF07686	V-set	36	144	YES
Q9P1W8	PF07686	V-set	36	139	YES
A0A599	PF07686	V-set	25	113	YES
O95256	PF13895	Ig_2	154	242	YES
A0A0C4DH24	PF07686	V-set	25	113	YES
Q9Y624	PF07686	V-set	33	129	YES
P20138	PF07686	V-set	24	139	YES
A0A075B6K0	PF07686	V-set	24	115	YES
A0A0B4J235	PF07686	V-set	27	113	YES
A0A075B6K4	PF07686	V-set	24	115	YES
A0A075B6R2	PF07686	V-set	24	117	YES
A0A0B4J1Y8	PF07686	V-set	24	122	YES
A0A0B4J1Z2	PF07686	V-set	28	117	YES
A0A087WSZ0	PF07686	V-set	28	116	YES
A0A087WV62	PF07686	V-set	25	115	YES
P40198	PF07686	V-set	38	141	YES
A0A0J9YX35	PF07686	V-set	26	117	YES
A0A0K0K1G6	PF07686	V-set	25	114	YES
A0A087WW87	PF07686	V-set	26	120	YES
P01614	PF07686	V-set	26	120	YES
A0A0B4J274	PF07686	V-set	27	112	YES
A0A075B6K2	PF07686	V-set	24	115	YES
A0A0C4DH69	PF07686	V-set	28	117	YES
A0A0B4J249	PF07686	V-set	26	113	YES
A0A1B0GX56	PF07686	V-set	26	115	YES
A0A0B4J1U3	PF07686	V-set	24	116	YES
Q15116	PF07686	V-set	37	145	YES
A0A0K0K1E9	PF07686	V-set	25	114	YES
A0A1B0GX31	PF07686	V-set	25	114	YES
P01767	PF07686	V-set	30	116	YES
A0A087X0M5	PF07686	V-set	25	115	YES
P49450	PF00125	Histone	2	133	YES
A0A075B6I4	PF07686	V-set	24	116	YES
A0A597	PF07686	V-set	25	113	YES
A0A087WSY6	PF07686	V-set	26	114	YES
P01715	PF07686	V-set	24	115	YES
A0A0B4J248	PF07686	V-set	22	108	YES
A0A5A2	PF07686	V-set	25	113	YES
A0A075B6S4	PF07686	V-set	28	117	YES
A0A075B6T7	PF07686	V-set	45	132	YES
P01762	PF07686	V-set	26	117	YES
P01718	PF07686	V-set	24	113	YES
A0A075B6H9	PF07686	V-set	25	119	YES
A0A0A0MRZ7	PF07686	V-set	26	120	YES
A0JD37	PF07686	V-set	23	113	YES
Q9Y286	PF07686	V-set	29	146	YES
P01763	PF07686	V-set	26	117	YES
Q6UXN2	PF07686	V-set	23	130	YES
A0A0A0MT36	PF07686	V-set	25	113	YES
P01780	PF07686	V-set	26	117	YES
P09564	PF07686	V-set	31	132	YES
Q14CZ8	PF07686	V-set	37	142	YES
A0A0A0MS15	PF07686	V-set	26	119	YES
A0A1B0GX51	PF07686	V-set	25	114	YES
P01772	PF07686	V-set	26	117	YES
A0A0C4DH34	PF07686	V-set	24	117	YES
A0A0C4DH42	PF07686	V-set	30	116	YES
A0A075B6I0	PF07686	V-set	29	122	YES
P01764	PF07686	V-set	26	117	YES
O43699	PF07686	V-set	34	142	YES
A8K4G0	PF07686	V-set	19	122	YES
P0DP02	PF07686	V-set	26	117	YES
P04211	PF07686	V-set	24	117	YES
A0A0C4DH29	PF07686	V-set	25	117	YES
P78410	PF07686	V-set	35	144	YES
A0A0C4DH43	PF07686	V-set	24	119	YES
O60667	PF07686	V-set	21	123	YES
P01768	PF07686	V-set	26	117	YES
P0DP03	PF07686	V-set	26	117	YES
P0DP04	PF07686	V-set	24	118	YES
P04437	PF07686	V-set	32	119	YES
Q496F6	PF07686	V-set	19	127	YES
P01814	PF07686	V-set	24	119	YES
A0A075B6Q5	PF07686	V-set	26	118	YES
A0A0B4J1X8	PF07686	V-set	24	118	YES
A0A0B4J273	PF07686	V-set	26	112	YES
Q9Y336	PF07686	V-set	24	140	YES
P01743	PF07686	V-set	25	117	YES
A0A0B4J1U7	PF07686	V-set	25	121	YES
Q96D42	PF07686	V-set	20	124	YES
A0A075B6K6	PF07686	V-set	24	121	YES
Q9NQS3	PF07686	V-set	61	167	YES
Q96KV6	PF07686	V-set	33	141	YES
O00481	PF07686	V-set	35	144	YES
A0A0B4J1V0	PF07686	V-set	26	119	YES
A0A075B6N3	PF07686	V-set	25	114	YES
Q6UXZ3	PF07686	V-set	22	125	YES
A0A576	PF07686	V-set	25	114	YES
O00478	PF07686	V-set	35	144	YES
A0A075B6W5	PF07686	V-set	34	121	YES
A0A0B4J1V1	PF07686	V-set	26	117	YES
Q7Z2G1	PF00125	Histone	23	145	YES
Q7KYR7	PF07686	V-set	34	143	YES
Q16778	PF00125	Histone	2	102	YES
P06899	PF00125	Histone	2	102	YES
Q99880	PF00125	Histone	3	102	YES
P23527	PF00125	Histone	3	102	YES
Q99877	PF00125	Histone	2	102	YES
P62807	PF00125	Histone	2	102	YES
P33778	PF00125	Histone	2	102	YES
O60814	PF00125	Histone	2	102	YES
P58876	PF00125	Histone	2	102	YES
Q93079	PF00125	Histone	3	102	YES
Q8TDQ0	PF07686	V-set	21	130	YES
Q8N257	PF00125	Histone	2	102	YES
P03979	PF07686	V-set	25	118	YES
Q8WVV5	PF07686	V-set	38	147	YES
Q5QNW6	PF00125	Histone	3	102	YES
A0A539	PF07686	V-set	25	114	YES
Q8N126	PF07686	V-set	35	127	YES
A0A0B4J1Y9	PF07686	V-set	26	119	YES
Q99879	PF00125	Histone	3	102	YES
Q96A08	PF00125	Histone	2	103	YES
A0A075B6U4	PF07686	V-set	27	112	YES
A0A0B4J1V6	PF07686	V-set	26	119	YES
P0C1H6	PF00125	Histone	1	124	YES
P57053	PF00125	Histone	2	102	YES
Q9UGN4	PF07686	V-set	20	123	YES
A0A0B4J1X5	PF07686	V-set	26	117	YES
A0A0G2JMI3	PF07686	V-set	24	117	YES
A0A0K0K1D8	PF07686	V-set	25	114	YES
P06315	PF07686	V-set	26	114	YES
A0A075B6I9	PF07686	V-set	24	116	YES
A0A0C4DH31	PF07686	V-set	25	117	YES
A0A075B6N1	PF07686	V-set	25	114	YES
O75871	PF07686	V-set	39	141	YES
Q08708	PF07686	V-set	26	130	YES
A0A577	PF07686	V-set	25	114	YES
A0A0B4J240	PF07686	V-set	27	114	YES
P0DP01	PF07686	V-set	25	117	YES
P06331	PF07686	V-set	37	123	YES
A0A589	PF07686	V-set	25	114	YES
Q99603	PF07686	V-set	26	121	YES
P57087	PF07686	V-set	33	131	YES
A0A0B4J276	PF07686	V-set	24	109	YES
P01766	PF07686	V-set	26	116	YES
A0A0J9YVY3	PF07686	V-set	24	117	YES
A0A075B6J6	PF07686	V-set	24	115	YES
Q96S86	PF07686	V-set	52	163	YES
Q96GW7	PF07686	V-set	41	155	YES
Q8TDQ1	PF07686	V-set	23	126	YES
A0A5B0	PF07686	V-set	25	115	YES
A0A0C4DH39	PF07686	V-set	24	117	YES
A0A0B4J238	PF07686	V-set	22	106	YES
A0A0B4J237	PF07686	V-set	25	113	YES
Q6UXG8	PF07686	V-set	42	151	YES
A0A0A6YYJ7	PF07686	V-set	25	113	YES
A0JD36	PF07686	V-set	25	115	YES
A0A0C4DH33	PF07686	V-set	25	117	YES
A0A5B7	PF07686	V-set	21	111	YES
Q16653	PF07686	V-set	36	145	YES
P01782	PF07686	V-set	26	118	YES
A0A075B6V5	PF07686	V-set	27	113	YES
Q6UXG3	PF07686	V-set	20	121	YES
Q6GTX8	PF13895	Ig_2	28	120	YES
A0A0B4J244	PF07686	V-set	25	114	YES
A0A087WT01	PF07686	V-set	24	109	YES
A0A0C4DH38	PF07686	V-set	25	117	YES
A0A1B0GX49	PF07686	V-set	25	114	YES
Q9BZW8	PF13895	Ig_2	137	216	YES
A0A0A0MS14	PF07686	V-set	25	117	YES
P0DPF4	PF07686	V-set	24	110	YES
A0A0K0K1A3	PF07686	V-set	25	114	YES
P42081	PF13895	Ig_2	138	236	YES
A0A0C4DH28	PF07686	V-set	25	118	YES
A0A0K2S4Q6	PF07686	V-set	26	125	YES
A0A0C4DH32	PF07686	V-set	28	117	YES
P01742	PF07686	V-set	25	117	YES
A0A075B6X5	PF07686	V-set	25	111	YES
A0A0J9YXX1	PF07686	V-set	25	117	YES
A0A0K0K1G8	PF07686	V-set	25	114	YES
O95944	PF07686	V-set	22	129	YES
A0A087WSZ9	PF07686	V-set	26	112	YES
A6NLU5	PF07686	V-set	32	149	YES
P23083	PF07686	V-set	25	117	YES
P0C0S5	PF00125	Histone	4	94	YES
P15151	PF07686	V-set	32	142	YES
A0A0B4J2H0	PF07686	V-set	25	117	YES
P01737	PF07686	V-set	25	113	YES
Q9GZV7	PF07686	V-set	42	145	YES
A0A075B6N4	PF07686	V-set	25	114	YES
Q8IWT1	PF07686	V-set	37	151	YES
Q7Z7D3	PF07686	V-set	41	147	YES
A0A584	PF07686	V-set	25	114	YES
P06729	PF07686	V-set	28	127	YES
Q71UI9	PF00125	Histone	4	94	YES
A0A5A6	PF07686	V-set	25	114	YES
P16112	PF07686	V-set	34	151	YES
A0A087WT03	PF07686	V-set	22	109	YES
A0A0B4J268	PF07686	V-set	22	109	YES
Q01151	PF07686	V-set	19	127	YES
Q6ZMC9	PF07686	V-set	47	165	YES
Q96PL5	PF07686	V-set	38	144	YES
A0A0K0K1C4	PF07686	V-set	25	113	YES
Q9NZC2	PF07686	V-set	19	129	YES
A0A0J9YXY3	PF07686	V-set	25	114	YES
P0DPF7	PF07686	V-set	25	114	YES
Q6UX27	PF13895	Ig_2	28	117	YES
A0A075B6T8	PF07686	V-set	25	112	YES
A0A075B6R0	PF07686	V-set	25	118	YES
P40259	PF07686	V-set	48	143	YES
A0A0A6YYG2	PF07686	V-set	25	114	YES
A0A5B6	PF07686	V-set	25	113	YES
P10915	PF07686	V-set	45	152	YES
A0A0A6YYG3	PF07686	V-set	25	113	YES
A0A087WT02	PF07686	V-set	25	112	YES
Q9BX59	PF07686	V-set	195	301	YES
A0A0B4J1U4	PF07686	V-set	25	118	YES
Q96N03	PF07686	V-set	45	164	YES
A0A0J9YX75	PF07686	V-set	25	114	YES
A0A0B4J265	PF07686	V-set	22	108	YES
A0A0B4J266	PF07686	V-set	28	112	YES
O14594	PF07686	V-set	43	158	YES
Q9NP99	PF07686	V-set	25	134	YES
A0A075B6N2	PF07686	V-set	20	111	YES
A0A0K0K1A5	PF07686	V-set	25	114	YES
Q6DRA6	PF00125	Histone	5	94	YES
Q92692	PF07686	V-set	37	159	YES
Q6UX41	PF07686	V-set	23	132	YES
Q96QV6	PF00125	Histone	2	91	YES
Q7L7L0	PF00125	Histone	2	91	YES
A0A0B4J262	PF07686	V-set	25	113	YES
Q6DN03	PF00125	Histone	5	94	YES
Q16777	PF00125	Histone	2	91	YES
Q6FI13	PF00125	Histone	2	91	YES
Q8TAG5	PF07686	V-set	31	147	YES
Q93077	PF00125	Histone	2	91	YES
P04908	PF00125	Histone	2	91	YES
A6NFU0	PF07686	V-set	45	140	YES
Q8IUE6	PF00125	Histone	2	91	YES
P20671	PF00125	Histone	2	91	YES
O75326	PF13895	Ig_2	545	628	YES
O95727	PF07686	V-set	21	115	YES
Q9H7M9	PF07686	V-set	38	169	YES
P16104	PF00125	Histone	2	91	YES
Q99878	PF00125	Histone	2	91	YES
A0A0K0K1C0	PF07686	V-set	25	114	YES
Q96KK5	PF00125	Histone	2	91	YES
P0C0S8	PF00125	Histone	2	91	YES
P33681	PF07686	V-set	36	135	YES
Q9BTM1	PF00125	Histone	2	91	YES
Q6UXE8	PF07686	V-set	22	132	YES
Q6ISS4	PF13895	Ig_2	28	120	YES
A0A0B4J263	PF07686	V-set	24	110	YES
A0A0K0K1B3	PF07686	V-set	23	111	YES
P09326	PF13895	Ig_2	133	218	YES
A0A0C4DH27	PF07686	V-set	25	118	YES
A0A0B4J277	PF07686	V-set	26	110	YES
O75144	PF07686	V-set	20	134	YES
Q86UW8	PF07686	V-set	51	159	YES
A8MVZ5	PF07686	V-set	37	146	YES
Q495A1	PF07686	V-set	28	127	YES
Q9NZQ7	PF07686	V-set	22	131	YES
O75367	PF00125	Histone	2	88	YES
O95976	PF07686	V-set	35	142	YES
A0A0A6YYK6	PF07686	V-set	24	109	YES
A0A0B4J280	PF07686	V-set	23	105	YES
Q96DU3	PF07686	V-set	26	127	YES
Q96ID5	PF07686	V-set	31	134	YES
Q5SQ64	PF07686	V-set	19	126	YES
P16410	PF07686	V-set	41	152	YES
Q7Z692	PF07686	V-set	37	141	YES
A0A0A6YYK1	PF07686	V-set	25	113	YES
P42081	PF07686	V-set	24	132	YES
Q9P0M6	PF00125	Histone	3	88	YES
A0A0B4J234	PF07686	V-set	30	112	YES
O14931	PF07686	V-set	22	128	YES
Q9UKJ1	PF07686	V-set	36	150	YES
Q07889	PF00125	Histone	40	169	YES
Q96BF3	PF07686	V-set	27	134	YES
P09326	PF07686	V-set	30	128	YES
Q9NQ25	PF07686	V-set	25	125	YES
Q8IW00	PF07686	V-set	29	149	YES
Q9UKJ0	PF07686	V-set	36	150	YES
Q07890	PF00125	Histone	54	169	YES
Q8WZ42	PF07679	I-set	6	97	YES
Q8WZ42	PF07679	I-set	104	193	YES
Q8WZ42	PF07679	I-set	943	1032	YES
Q8WZ42	PF07679	I-set	1082	1172	YES
Q8WZ42	PF07679	I-set	1291	1381	YES
Q8WZ42	PF07679	I-set	1457	1547	YES
Q8WZ42	PF07679	I-set	1556	1647	YES
Q8WZ42	PF07679	I-set	1703	1794	YES
Q8WZ42	PF07679	I-set	1841	1929	YES
Q8WZ42	PF07679	I-set	2078	2168	YES
Q8WZ42	PF07679	I-set	2174	2262	YES
Q8WZ42	PF07679	I-set	2267	2352	YES
Q8WZ42	PF07679	I-set	2356	2437	YES
Q8WZ42	PF07679	I-set	2445	2530	YES
Q8WZ42	PF07679	I-set	2533	2618	YES
Q8WZ42	PF07679	I-set	2621	2706	YES
Q8WZ42	PF07679	I-set	2707	2785	YES
Q8WZ42	PF07679	I-set	2795	2879	YES
Q8WZ42	PF07679	I-set	2882	2967	YES
Q8WZ42	PF07679	I-set	2969	3054	YES
Q8WZ42	PF07679	I-set	3058	3142	YES
Q8WZ42	PF07679	I-set	3147	3233	YES
Q8WZ42	PF07679	I-set	3239	3328	YES
Q8WZ42	PF07679	I-set	3345	3433	YES
Q8WZ42	PF07679	I-set	3503	3592	YES
Q8WZ42	PF07679	I-set	3621	3711	YES
Q8WZ42	PF07679	I-set	4289	4377	YES
Q8WZ42	PF07679	I-set	4383	4472	YES
Q8WZ42	PF07679	I-set	4478	4567	YES
Q8WZ42	PF07679	I-set	4571	4660	YES
Q8WZ42	PF07679	I-set	4664	4754	YES
Q8WZ42	PF07679	I-set	4758	4845	YES
Q8WZ42	PF07679	I-set	4851	4940	YES
Q8WZ42	PF07679	I-set	4944	5033	YES
Q8WZ42	PF07679	I-set	5040	5129	YES
Q8WZ42	PF07679	I-set	5133	5222	YES
Q8WZ42	PF07679	I-set	5226	5316	YES
Q8WZ42	PF07679	I-set	5320	5409	YES
Q8WZ42	PF07679	I-set	5413	5502	YES
Q8WZ42	PF07679	I-set	5506	5595	YES
Q8WZ42	PF07679	I-set	5602	5691	YES
Q8WZ42	PF07679	I-set	5695	5784	YES
Q8WZ42	PF07679	I-set	5788	5878	YES
Q8WZ42	PF07679	I-set	5882	5971	YES
Q8WZ42	PF07679	I-set	5975	6064	YES
Q8WZ42	PF07679	I-set	6068	6157	YES
Q8WZ42	PF07679	I-set	6164	6253	YES
Q8WZ42	PF07679	I-set	6257	6346	YES
Q8WZ42	PF07679	I-set	6350	6440	YES
Q8WZ42	PF07679	I-set	6444	6533	YES
Q8WZ42	PF07679	I-set	6537	6627	YES
Q8WZ42	PF07679	I-set	6631	6720	YES
Q8WZ42	PF07679	I-set	6727	6816	YES
Q8WZ42	PF07679	I-set	6820	6909	YES
Q8WZ42	PF07679	I-set	6913	7001	YES
Q8WZ42	PF07679	I-set	7006	7095	YES
Q8WZ42	PF07679	I-set	7102	7191	YES
Q8WZ42	PF07679	I-set	7198	7287	YES
Q8WZ42	PF07679	I-set	7291	7381	YES
Q8WZ42	PF07679	I-set	7385	7474	YES
Q8WZ42	PF07679	I-set	7478	7568	YES
Q8WZ42	PF07679	I-set	7572	7661	YES
Q8WZ42	PF07679	I-set	7668	7757	YES
Q8WZ42	PF07679	I-set	7761	7850	YES
Q8WZ42	PF07679	I-set	7854	7943	YES
Q8WZ42	PF07679	I-set	7947	8036	YES
Q8WZ42	PF07679	I-set	8043	8132	YES
Q8WZ42	PF07679	I-set	8139	8228	YES
Q8WZ42	PF07679	I-set	8232	8322	YES
Q8WZ42	PF07679	I-set	8326	8415	YES
Q8WZ42	PF07679	I-set	8419	8509	YES
Q8WZ42	PF07679	I-set	8513	8602	YES
Q8WZ42	PF07679	I-set	8609	8698	YES
Q8WZ42	PF07679	I-set	8702	8791	YES
Q8WZ42	PF07679	I-set	8795	8884	YES
Q8WZ42	PF07679	I-set	8888	8977	YES
Q8WZ42	PF07679	I-set	8984	9073	YES
Q8WZ42	PF07679	I-set	9080	9169	YES
Q8WZ42	PF07679	I-set	9176	9266	YES
Q8WZ42	PF07679	I-set	9273	9362	YES
Q8WZ42	PF07679	I-set	9381	9471	YES
Q8WZ42	PF07679	I-set	9583	9669	YES
Q8WZ42	PF07679	I-set	9672	9757	YES
Q8WZ42	PF07679	I-set	9761	9850	YES
Q8WZ42	PF07679	I-set	12043	12134	YES
Q8WZ42	PF07679	I-set	12413	12497	YES
Q8WZ42	PF07679	I-set	12501	12585	YES
Q8WZ42	PF07679	I-set	12590	12675	YES
Q8WZ42	PF07679	I-set	12767	12850	YES
Q8WZ42	PF07679	I-set	12856	12941	YES
Q8WZ42	PF07679	I-set	12945	13027	YES
Q8WZ42	PF07679	I-set	13124	13204	YES
Q8WZ42	PF07679	I-set	13212	13295	YES
Q8WZ42	PF07679	I-set	13301	13382	YES
Q8WZ42	PF07679	I-set	13390	13475	YES
Q8WZ42	PF07679	I-set	13479	13563	YES
Q8WZ42	PF07679	I-set	13567	13656	YES
Q8WZ42	PF07679	I-set	13661	13745	YES
Q8WZ42	PF07679	I-set	13750	13832	YES
Q8WZ42	PF07679	I-set	13839	13924	YES
Q8WZ42	PF07679	I-set	13927	14013	YES
Q8WZ42	PF07679	I-set	14327	14411	YES
Q8WZ42	PF07679	I-set	14621	14707	YES
Q8WZ42	PF07679	I-set	15314	15403	YES
Q8WZ42	PF07679	I-set	15610	15725	YES
Q8WZ42	PF07679	I-set	16036	16120	YES
Q8WZ42	PF07679	I-set	16327	16421	YES
Q8WZ42	PF07679	I-set	16741	16835	YES
Q8WZ42	PF07679	I-set	17047	17140	YES
Q8WZ42	PF07679	I-set	17454	17539	YES
Q8WZ42	PF07679	I-set	17750	17835	YES
Q8WZ42	PF07679	I-set	18149	18233	YES
Q8WZ42	PF07679	I-set	18439	18527	YES
Q8WZ42	PF07679	I-set	18838	18925	YES
Q8WZ42	PF07679	I-set	19128	19220	YES
Q8WZ42	PF07679	I-set	19536	19622	YES
Q8WZ42	PF07679	I-set	19828	19915	YES
Q8WZ42	PF07679	I-set	20225	20312	YES
Q8WZ42	PF07679	I-set	20624	20710	YES
Q8WZ42	PF07679	I-set	20919	20999	YES
Q8WZ42	PF07679	I-set	21309	21396	YES
Q8WZ42	PF07679	I-set	21704	21791	YES
Q8WZ42	PF07679	I-set	21996	22082	YES
Q8WZ42	PF07679	I-set	22388	22478	YES
Q8WZ42	PF07679	I-set	22790	22875	YES
Q8WZ42	PF07679	I-set	23075	23164	YES
Q8WZ42	PF07679	I-set	23470	23560	YES
Q8WZ42	PF07679	I-set	23873	23957	YES
Q8WZ42	PF07679	I-set	24157	24245	YES
Q8WZ42	PF07679	I-set	24552	24642	YES
Q8WZ42	PF07679	I-set	24953	25039	YES
Q8WZ42	PF07679	I-set	25239	25328	YES
Q8WZ42	PF07679	I-set	25637	25725	YES
Q8WZ42	PF07679	I-set	26035	26122	YES
Q8WZ42	PF07679	I-set	26322	26411	YES
Q8WZ42	PF07679	I-set	26717	26806	YES
Q8WZ42	PF07679	I-set	27114	27201	YES
Q8WZ42	PF07679	I-set	27404	27493	YES
Q8WZ42	PF07679	I-set	27803	27889	YES
Q8WZ42	PF07679	I-set	28201	28289	YES
Q8WZ42	PF07679	I-set	28491	28578	YES
Q8WZ42	PF07679	I-set	28891	28975	YES
Q8WZ42	PF07679	I-set	29286	29372	YES
Q8WZ42	PF07679	I-set	29577	29664	YES
Q8WZ42	PF07679	I-set	29980	30064	YES
Q8WZ42	PF07679	I-set	30376	30461	YES
Q8WZ42	PF07679	I-set	30666	30755	YES
Q8WZ42	PF07679	I-set	31067	31151	YES
Q8WZ42	PF07679	I-set	31460	31549	YES
Q8WZ42	PF07679	I-set	31562	31646	YES
Q8WZ42	PF07679	I-set	31855	31946	YES
Q8WZ42	PF07679	I-set	31955	32045	YES
Q8WZ42	PF07679	I-set	32496	32585	YES
Q8WZ42	PF07679	I-set	32617	32709	YES
Q8WZ42	PF07679	I-set	32722	32812	YES
Q8WZ42	PF07679	I-set	33301	33390	YES
Q8WZ42	PF07679	I-set	33488	33577	YES
Q8WZ42	PF07679	I-set	33645	33734	YES
Q8WZ42	PF07679	I-set	33779	33868	YES
Q8WZ42	PF07679	I-set	33966	34053	YES
Q8WZ42	PF07679	I-set	34061	34150	YES
Q8WZ42	PF07679	I-set	34256	34347	YES
Q96RW7	PF07679	I-set	520	608	YES
Q96RW7	PF07679	I-set	612	697	YES
Q96RW7	PF07679	I-set	702	789	YES
Q96RW7	PF07679	I-set	793	884	YES
Q96RW7	PF07679	I-set	890	977	YES
Q96RW7	PF07679	I-set	981	1068	YES
Q96RW7	PF07679	I-set	1082	1167	YES
Q96RW7	PF07679	I-set	1171	1258	YES
Q96RW7	PF07679	I-set	1272	1355	YES
Q96RW7	PF07679	I-set	1360	1448	YES
Q96RW7	PF07679	I-set	1456	1542	YES
Q96RW7	PF07679	I-set	1551	1635	YES
Q96RW7	PF07679	I-set	1645	1729	YES
Q96RW7	PF07679	I-set	1740	1822	YES
Q96RW7	PF07679	I-set	1829	1915	YES
Q96RW7	PF07679	I-set	1925	2008	YES
Q96RW7	PF07679	I-set	2012	2100	YES
Q96RW7	PF07679	I-set	2104	2191	YES
Q96RW7	PF07679	I-set	2200	2286	YES
Q96RW7	PF07679	I-set	2295	2380	YES
Q96RW7	PF07679	I-set	2389	2474	YES
Q96RW7	PF07679	I-set	2480	2567	YES
Q96RW7	PF07679	I-set	2579	2663	YES
Q96RW7	PF07679	I-set	2679	2762	YES
Q96RW7	PF07679	I-set	2784	2865	YES
Q96RW7	PF07679	I-set	2875	2960	YES
Q96RW7	PF07679	I-set	2965	3052	YES
Q96RW7	PF07679	I-set	3062	3147	YES
Q96RW7	PF07679	I-set	3151	3241	YES
Q96RW7	PF07679	I-set	3249	3336	YES
Q96RW7	PF07679	I-set	3346	3430	YES
Q96RW7	PF07679	I-set	3437	3523	YES
Q96RW7	PF07679	I-set	3531	3616	YES
Q96RW7	PF07679	I-set	3623	3709	YES
Q96RW7	PF07679	I-set	3713	3800	YES
Q96RW7	PF07679	I-set	3804	3893	YES
Q96RW7	PF07679	I-set	3897	3984	YES
Q96RW7	PF07679	I-set	3988	4075	YES
Q96RW7	PF07679	I-set	4079	4165	YES
Q96RW7	PF07679	I-set	4169	4256	YES
Q96RW7	PF07679	I-set	4260	4345	YES
Q96RW7	PF07679	I-set	4354	4436	YES
Q96RW7	PF07679	I-set	4440	4526	YES
Q5VST9	PF07679	I-set	10	99	YES
Q5VST9	PF07679	I-set	110	201	YES
Q5VST9	PF07679	I-set	241	328	YES
Q5VST9	PF07679	I-set	333	415	YES
Q5VST9	PF07679	I-set	712	784	YES
Q5VST9	PF07679	I-set	803	883	YES
Q5VST9	PF07679	I-set	892	969	YES
Q5VST9	PF07679	I-set	985	1062	YES
Q5VST9	PF07679	I-set	1076	1155	YES
Q5VST9	PF07679	I-set	1168	1250	YES
Q5VST9	PF07679	I-set	1260	1337	YES
Q5VST9	PF07679	I-set	1352	1430	YES
Q5VST9	PF07679	I-set	1443	1524	YES
Q5VST9	PF07679	I-set	1536	1614	YES
Q5VST9	PF07679	I-set	1627	1711	YES
Q5VST9	PF07679	I-set	1716	1804	YES
Q5VST9	PF07679	I-set	1809	1896	YES
Q5VST9	PF07679	I-set	1899	1984	YES
Q5VST9	PF07679	I-set	1988	2075	YES
Q5VST9	PF07679	I-set	2166	2251	YES
Q5VST9	PF07679	I-set	2290	2374	YES
Q5VST9	PF07679	I-set	2469	2556	YES
Q5VST9	PF07679	I-set	2558	2643	YES
Q5VST9	PF07679	I-set	2647	2732	YES
Q5VST9	PF07679	I-set	2736	2822	YES
Q5VST9	PF07679	I-set	2827	2912	YES
Q5VST9	PF07679	I-set	2916	3000	YES
Q5VST9	PF07679	I-set	3005	3091	YES
Q5VST9	PF07679	I-set	3096	3180	YES
Q5VST9	PF07679	I-set	3185	3269	YES
Q5VST9	PF07679	I-set	3274	3357	YES
Q5VST9	PF07679	I-set	3362	3446	YES
Q5VST9	PF07679	I-set	3450	3534	YES
Q5VST9	PF07679	I-set	3538	3621	YES
Q5VST9	PF07679	I-set	3626	3709	YES
Q5VST9	PF07679	I-set	3714	3798	YES
Q5VST9	PF07679	I-set	3802	3886	YES
Q5VST9	PF07679	I-set	3890	3976	YES
Q5VST9	PF07679	I-set	3979	4065	YES
Q5VST9	PF07679	I-set	4068	4154	YES
Q5VST9	PF07679	I-set	4159	4246	YES
Q5VST9	PF07679	I-set	4250	4337	YES
Q5VST9	PF07679	I-set	4626	4711	YES
Q5VST9	PF07679	I-set	4898	4988	YES
Q5VST9	PF07679	I-set	5126	5216	YES
Q5VST9	PF07679	I-set	5260	5350	YES
Q5VST9	PF07679	I-set	5371	5466	YES
Q5VST9	PF07679	I-set	6014	6104	YES
Q5VST9	PF07679	I-set	6108	6199	YES
Q5VST9	PF07679	I-set	6357	6446	YES
Q5VST9	PF07679	I-set	7463	7552	YES
Q8NDA2	PF07679	I-set	518	603	YES
Q8NDA2	PF07679	I-set	607	692	YES
Q8NDA2	PF07679	I-set	697	781	YES
Q8NDA2	PF07679	I-set	785	878	YES
Q8NDA2	PF07679	I-set	884	971	YES
Q8NDA2	PF07679	I-set	975	1062	YES
Q8NDA2	PF07679	I-set	1076	1160	YES
Q8NDA2	PF07679	I-set	1164	1245	YES
Q8NDA2	PF07679	I-set	1255	1339	YES
Q8NDA2	PF07679	I-set	1347	1432	YES
Q8NDA2	PF07679	I-set	1443	1526	YES
Q8NDA2	PF07679	I-set	1535	1619	YES
Q8NDA2	PF07679	I-set	1629	1714	YES
Q8NDA2	PF07679	I-set	1721	1806	YES
Q8NDA2	PF07679	I-set	1814	1890	YES
Q8NDA2	PF07679	I-set	1894	1981	YES
Q8NDA2	PF07679	I-set	1985	2075	YES
Q8NDA2	PF07679	I-set	2079	2166	YES
Q8NDA2	PF07679	I-set	2170	2260	YES
Q8NDA2	PF07679	I-set	2270	2354	YES
Q8NDA2	PF07679	I-set	2364	2448	YES
Q8NDA2	PF07679	I-set	2456	2541	YES
Q8NDA2	PF07679	I-set	2553	2637	YES
Q8NDA2	PF07679	I-set	2648	2735	YES
Q8NDA2	PF07679	I-set	2764	2846	YES
Q8NDA2	PF07679	I-set	2856	2941	YES
Q8NDA2	PF07679	I-set	2948	3033	YES
Q8NDA2	PF07679	I-set	3037	3128	YES
Q8NDA2	PF07679	I-set	3132	3220	YES
Q8NDA2	PF07679	I-set	3227	3315	YES
Q8NDA2	PF07679	I-set	3327	3409	YES
Q8NDA2	PF07679	I-set	3418	3498	YES
Q8NDA2	PF07679	I-set	3505	3589	YES
Q8NDA2	PF07679	I-set	3603	3682	YES
Q8NDA2	PF07679	I-set	3686	3773	YES
Q8NDA2	PF07679	I-set	3774	3847	YES
Q8NDA2	PF07679	I-set	3851	3938	YES
Q8NDA2	PF07679	I-set	3942	4028	YES
Q8NDA2	PF07679	I-set	4032	4119	YES
Q8NDA2	PF07679	I-set	4123	4208	YES
Q8NDA2	PF07679	I-set	4217	4299	YES
Q8NDA2	PF07679	I-set	4303	4389	YES
P98160	PF07679	I-set	406	489	YES
P98160	PF07679	I-set	1677	1763	YES
P98160	PF07679	I-set	1772	1857	YES
P98160	PF07679	I-set	1866	1950	YES
P98160	PF07679	I-set	1956	2042	YES
P98160	PF07679	I-set	2051	2134	YES
P98160	PF07679	I-set	2152	2235	YES
P98160	PF07679	I-set	2245	2326	YES
P98160	PF07679	I-set	2341	2424	YES
P98160	PF07679	I-set	2437	2520	YES
P98160	PF07679	I-set	2535	2617	YES
P98160	PF07679	I-set	2630	2713	YES
P98160	PF07679	I-set	2727	2810	YES
P98160	PF07679	I-set	2827	2910	YES
P98160	PF07679	I-set	2926	3009	YES
P98160	PF07679	I-set	3022	3108	YES
P98160	PF07679	I-set	3112	3202	YES
P98160	PF07679	I-set	3212	3295	YES
P98160	PF07679	I-set	3299	3382	YES
P98160	PF07679	I-set	3400	3483	YES
P98160	PF07679	I-set	3489	3572	YES
P98160	PF07679	I-set	3576	3658	YES
Q15746	PF07679	I-set	33	123	YES
Q15746	PF07679	I-set	161	250	YES
Q15746	PF07679	I-set	414	504	YES
Q15746	PF07679	I-set	514	600	YES
Q15746	PF07679	I-set	623	712	YES
Q15746	PF07679	I-set	721	811	YES
Q15746	PF07679	I-set	1098	1187	YES
Q15746	PF07679	I-set	1238	1327	YES
Q15746	PF07679	I-set	1809	1899	YES
O75147	PF07679	I-set	12	101	YES
O75147	PF07679	I-set	128	226	YES
O75147	PF07679	I-set	248	336	YES
O75147	PF07679	I-set	341	426	YES
O75147	PF07679	I-set	720	795	YES
O75147	PF07679	I-set	813	893	YES
O75147	PF07679	I-set	908	984	YES
O75147	PF07679	I-set	1088	1161	YES
O75147	PF07679	I-set	1174	1262	YES
O75147	PF07679	I-set	1273	1348	YES
O75147	PF07679	I-set	1360	1445	YES
O75147	PF07679	I-set	1449	1529	YES
O75147	PF07679	I-set	1629	1715	YES
O75147	PF07679	I-set	1719	1796	YES
O75147	PF07679	I-set	1809	1892	YES
Q6WRI0	PF07679	I-set	480	568	YES
Q6WRI0	PF07679	I-set	578	662	YES
Q6WRI0	PF07679	I-set	1650	1740	YES
Q6WRI0	PF07679	I-set	1745	1837	YES
Q6WRI0	PF07679	I-set	1842	1934	YES
Q6WRI0	PF07679	I-set	1941	2032	YES
Q6WRI0	PF07679	I-set	2040	2136	YES
Q6WRI0	PF07679	I-set	2141	2230	YES
Q6WRI0	PF07679	I-set	2243	2330	YES
Q6WRI0	PF07679	I-set	2337	2428	YES
Q6WRI0	PF07679	I-set	2433	2523	YES
Q6WRI0	PF07679	I-set	2528	2622	YES
Q15772	PF07679	I-set	43	125	YES
Q15772	PF07679	I-set	722	811	YES
Q15772	PF07679	I-set	869	959	YES
Q15772	PF07679	I-set	968	1058	YES
Q15772	PF07679	I-set	1064	1153	YES
Q15772	PF07679	I-set	1188	1277	YES
Q15772	PF07679	I-set	1390	1481	YES
Q15772	PF07679	I-set	1485	1574	YES
Q15772	PF07679	I-set	2584	2674	YES
Q9NR99	PF07679	I-set	483	572	YES
Q9NR99	PF07679	I-set	580	668	YES
Q9NR99	PF07679	I-set	1853	1945	YES
Q9NR99	PF07679	I-set	1950	2042	YES
Q9NR99	PF07679	I-set	2047	2139	YES
Q9NR99	PF07679	I-set	2147	2238	YES
Q9NR99	PF07679	I-set	2244	2341	YES
Q9NR99	PF07679	I-set	2348	2435	YES
Q9NR99	PF07679	I-set	2448	2535	YES
Q9NR99	PF07679	I-set	2542	2633	YES
Q9NR99	PF07679	I-set	2733	2827	YES
O60469	PF07679	I-set	225	310	YES
O60469	PF07679	I-set	314	401	YES
O60469	PF07679	I-set	407	501	YES
O60469	PF07679	I-set	504	595	YES
O60469	PF07679	I-set	596	686	YES
O60469	PF07679	I-set	690	784	YES
O60469	PF07679	I-set	788	882	YES
O60469	PF07679	I-set	1287	1376	YES
Q8WX93	PF07679	I-set	271	361	YES
Q8WX93	PF07679	I-set	441	538	YES
Q8WX93	PF07679	I-set	1001	1092	YES
Q8WX93	PF07679	I-set	1135	1225	YES
Q8WX93	PF07679	I-set	1234	1325	YES
Q8TD84	PF07679	I-set	226	311	YES
Q8TD84	PF07679	I-set	315	402	YES
Q8TD84	PF07679	I-set	408	502	YES
Q8TD84	PF07679	I-set	505	593	YES
Q8TD84	PF07679	I-set	598	686	YES
Q8TD84	PF07679	I-set	690	785	YES
Q8TD84	PF07679	I-set	789	884	YES
Q8TD84	PF07679	I-set	1297	1380	YES
Q14896	PF07679	I-set	10	94	YES
Q14896	PF07679	I-set	156	256	YES
Q14896	PF07679	I-set	363	449	YES
Q14896	PF07679	I-set	454	540	YES
Q14896	PF07679	I-set	545	626	YES
Q14896	PF07679	I-set	653	768	YES
Q14896	PF07679	I-set	975	1062	YES
Q14896	PF07679	I-set	1181	1270	YES
Q86TC9	PF07679	I-set	269	358	YES
Q86TC9	PF07679	I-set	435	532	YES
Q86TC9	PF07679	I-set	945	1036	YES
Q86TC9	PF07679	I-set	1073	1163	YES
Q86TC9	PF07679	I-set	1172	1263	YES
Q14324	PF07679	I-set	52	153	YES
Q14324	PF07679	I-set	256	338	YES
Q14324	PF07679	I-set	346	435	YES
Q14324	PF07679	I-set	439	524	YES
Q14324	PF07679	I-set	548	635	YES
Q14324	PF07679	I-set	843	929	YES
Q14324	PF07679	I-set	1048	1137	YES
Q00872	PF07679	I-set	59	159	YES
Q00872	PF07679	I-set	253	337	YES
Q00872	PF07679	I-set	342	431	YES
Q00872	PF07679	I-set	433	507	YES
Q00872	PF07679	I-set	530	616	YES
Q00872	PF07679	I-set	839	928	YES
Q00872	PF07679	I-set	1047	1136	YES
Q9Y6N7	PF07679	I-set	68	165	YES
Q9Y6N7	PF07679	I-set	170	258	YES
Q9Y6N7	PF07679	I-set	262	347	YES
Q9Y6N7	PF07679	I-set	351	445	YES
Q9Y6N7	PF07679	I-set	455	542	YES
Q9HCK4	PF07679	I-set	31	128	YES
Q9HCK4	PF07679	I-set	133	221	YES
Q9HCK4	PF07679	I-set	225	310	YES
Q9HCK4	PF07679	I-set	314	408	YES
Q9HCK4	PF07679	I-set	418	505	YES
Q92626	PF07679	I-set	246	334	YES
Q92626	PF07679	I-set	342	429	YES
Q92626	PF07679	I-set	433	519	YES
Q92626	PF07679	I-set	525	611	YES
Q13308	PF07679	I-set	32	119	YES
Q13308	PF07679	I-set	128	218	YES
Q13308	PF07679	I-set	225	308	YES
Q13308	PF07679	I-set	328	408	YES
Q13308	PF07679	I-set	412	498	YES
Q13308	PF07679	I-set	502	588	YES
Q13308	PF07679	I-set	592	681	YES
O15394	PF07679	I-set	21	111	YES
O15394	PF07679	I-set	115	198	YES
O15394	PF07679	I-set	211	298	YES
O15394	PF07679	I-set	302	397	YES
O15394	PF07679	I-set	401	492	YES
Q9BZZ2	PF07679	I-set	241	322	YES
Q9BZZ2	PF07679	I-set	418	507	YES
Q9BZZ2	PF07679	I-set	992	1083	YES
O94779	PF07679	I-set	99	191	YES
O94779	PF07679	I-set	300	386	YES
O94779	PF07679	I-set	390	475	YES
O94779	PF07679	I-set	482	568	YES
O94779	PF07679	I-set	572	667	YES
Q96MS0	PF07679	I-set	64	161	YES
Q96MS0	PF07679	I-set	166	254	YES
Q96MS0	PF07679	I-set	258	343	YES
Q96MS0	PF07679	I-set	347	441	YES
Q96MS0	PF07679	I-set	451	537	YES
Q8IWV2	PF07679	I-set	26	118	YES
Q8IWV2	PF07679	I-set	123	205	YES
Q8IWV2	PF07679	I-set	225	312	YES
Q8IWV2	PF07679	I-set	316	401	YES
Q8IWV2	PF07679	I-set	406	494	YES
Q8IWV2	PF07679	I-set	498	593	YES
P13591	PF07679	I-set	20	114	YES
P13591	PF07679	I-set	118	204	YES
P13591	PF07679	I-set	214	304	YES
P13591	PF07679	I-set	308	412	YES
P13591	PF07679	I-set	418	505	YES
Q86VF2	PF07679	I-set	29	120	YES
Q86VF2	PF07679	I-set	456	541	YES
Q86VF2	PF07679	I-set	548	640	YES
Q86VF2	PF07679	I-set	949	1037	YES
Q86VF2	PF07679	I-set	1157	1246	YES
Q8N9C0	PF07679	I-set	67	157	YES
Q8N9C0	PF07679	I-set	234	323	YES
Q8N9C0	PF07679	I-set	328	415	YES
Q8N9C0	PF07679	I-set	419	509	YES
Q8N9C0	PF07679	I-set	608	697	YES
A1KZ92	PF07679	I-set	234	321	YES
A1KZ92	PF07679	I-set	330	415	YES
A1KZ92	PF07679	I-set	419	505	YES
A1KZ92	PF07679	I-set	511	597	YES
Q9P232	PF07679	I-set	26	118	YES
Q9P232	PF07679	I-set	227	313	YES
Q9P232	PF07679	I-set	318	403	YES
Q9P232	PF07679	I-set	408	496	YES
Q9P232	PF07679	I-set	500	594	YES
P52179	PF07679	I-set	277	369	YES
P52179	PF07679	I-set	405	499	YES
P52179	PF07679	I-set	1136	1223	YES
P52179	PF07679	I-set	1362	1444	YES
P52179	PF07679	I-set	1574	1663	YES
O94856	PF07679	I-set	41	136	YES
O94856	PF07679	I-set	250	333	YES
O94856	PF07679	I-set	337	425	YES
O94856	PF07679	I-set	434	518	YES
O94856	PF07679	I-set	522	609	YES
Q9UQ52	PF07679	I-set	26	118	YES
Q9UQ52	PF07679	I-set	122	208	YES
Q9UQ52	PF07679	I-set	227	313	YES
Q9UQ52	PF07679	I-set	318	403	YES
Q9UQ52	PF07679	I-set	408	496	YES
Q9UQ52	PF07679	I-set	500	594	YES
Q92823	PF07679	I-set	46	139	YES
Q92823	PF07679	I-set	274	357	YES
Q92823	PF07679	I-set	361	449	YES
Q92823	PF07679	I-set	454	542	YES
Q92823	PF07679	I-set	546	633	YES
Q5VTT5	PF07679	I-set	154	247	YES
Q5VTT5	PF07679	I-set	271	362	YES
Q5VTT5	PF07679	I-set	1335	1424	YES
Q7Z5N4	PF07679	I-set	104	187	YES
Q7Z5N4	PF07679	I-set	192	278	YES
Q7Z5N4	PF07679	I-set	386	475	YES
Q7Z5N4	PF07679	I-set	480	570	YES
Q7Z5N4	PF07679	I-set	574	664	YES
P32004	PF07679	I-set	35	130	YES
P32004	PF07679	I-set	244	329	YES
P32004	PF07679	I-set	333	421	YES
P32004	PF07679	I-set	428	514	YES
P32004	PF07679	I-set	518	608	YES
P54296	PF07679	I-set	154	246	YES
P54296	PF07679	I-set	278	372	YES
P54296	PF07679	I-set	1347	1435	YES
Q02246	PF07679	I-set	37	127	YES
Q02246	PF07679	I-set	240	323	YES
Q02246	PF07679	I-set	327	412	YES
Q02246	PF07679	I-set	421	505	YES
Q02246	PF07679	I-set	509	604	YES
Q58EX2	PF07679	I-set	114	203	YES
Q58EX2	PF07679	I-set	308	397	YES
Q58EX2	PF07679	I-set	402	492	YES
Q58EX2	PF07679	I-set	496	586	YES
Q7Z553	PF07679	I-set	44	128	YES
Q7Z553	PF07679	I-set	242	328	YES
Q7Z553	PF07679	I-set	341	435	YES
Q7Z553	PF07679	I-set	444	529	YES
Q12860	PF07679	I-set	242	327	YES
Q12860	PF07679	I-set	331	408	YES
Q12860	PF07679	I-set	413	501	YES
Q12860	PF07679	I-set	505	600	YES
Q8IVU1	PF07679	I-set	42	134	YES
Q8IVU1	PF07679	I-set	139	227	YES
Q8IVU1	PF07679	I-set	238	321	YES
Q8IVU1	PF07679	I-set	330	417	YES
O00533	PF07679	I-set	35	127	YES
O00533	PF07679	I-set	242	327	YES
O00533	PF07679	I-set	331	418	YES
O00533	PF07679	I-set	423	511	YES
P43146	PF07679	I-set	140	230	YES
P43146	PF07679	I-set	240	327	YES
P43146	PF07679	I-set	331	417	YES
Q92859	PF07679	I-set	53	148	YES
Q92859	PF07679	I-set	152	239	YES
Q92859	PF07679	I-set	249	337	YES
Q92859	PF07679	I-set	341	427	YES
P17948	PF07679	I-set	232	328	YES
P17948	PF07679	I-set	337	426	YES
P17948	PF07679	I-set	563	651	YES
P17948	PF07679	I-set	661	748	YES
P19320	PF07679	I-set	25	112	YES
P19320	PF07679	I-set	226	308	YES
P19320	PF07679	I-set	314	400	YES
P19320	PF07679	I-set	516	596	YES
P19320	PF07679	I-set	605	685	YES
Q4KMG0	PF07679	I-set	225	306	YES
Q4KMG0	PF07679	I-set	312	397	YES
Q4KMG0	PF07679	I-set	405	517	YES
Q96JA1	PF07679	I-set	495	595	YES
Q96JA1	PF07679	I-set	599	689	YES
[truncated: 46,093 more rows]
