# Supplementary material for: Large‐scale survey and database of high affinity ligands for peptide recognition modules
Source: Mol Syst Biol. 2020 Dec 8;16(12):e9310. doi: 10.15252/msb.20199310 (PMC7724964; doi:10.15252/msb.20199310)
Supplement: Supplementary file 3 — Dataset EV2 [file MSB-16-e9310-s003.xlsx]

## Sheet: Sheet1
Dataset EV2 PRM families in the human proteome. Pfam-A family IDs and names are listed together with those families where a domain/peptide complex structure has been identified by SCOWLP (Teyra et al, 2011) or by 3DID (Mosca et al, 2014) databases (YES/NO). Those families in SCOWLP or 3DID databases are classified as PRMs (YES). Families from the domains analyzed in our study are highlighted as P…
Pfam_ID	Pfam Name	in SCOWLP database	in 3DID database	is_PRM	FAM in our study
PF00036	EF-hand_1	NO	NO	NO	Superfamily
PF00169	PH	NO	NO	NO	Superfamily
PF00433	Pkinase_C	NO	NO	NO	Superfamily
PF00560	LRR_1	NO	NO	NO	Superfamily
PF00575	S1	NO	NO	NO	Superfamily
PF00610	DEP	NO	NO	NO	Superfamily
PF01096	TFIIS_C	NO	NO	NO	Superfamily
PF01369	Sec7	NO	NO	NO	Superfamily
PF01394	Clathrin_propel	NO	NO	NO	Superfamily
PF02180	BH4	NO	NO	NO	Superfamily
PF02271	UCR_14kD	NO	NO	NO	Superfamily
PF03810	IBN_N	NO	NO	NO	Superfamily
PF04062	P21-Arc	NO	NO	NO	Superfamily
PF04699	P16-Arc	NO	NO	NO	Superfamily
PF08777	RRM_3	NO	NO	NO	Superfamily
PF09268	Clathrin-link	NO	NO	NO	Superfamily
PF10585	UBA_e1_thiolCys	NO	NO	NO	Superfamily
PF13202	EF-hand_5	NO	NO	NO	Superfamily
PF13405	EF-hand_6	NO	NO	NO	Superfamily
PF16195	UBA2_C	NO	NO	NO	Superfamily
PF00642	zf-CCCH	NO	NO	NO	Superfamily
PF01853	MOZ_SAS	NO	NO	NO	Superfamily
PF03985	Paf1	NO	NO	NO	Superfamily
PF08573	SAE2	NO	NO	NO	Superfamily
PF09465	LBR_tudor	NO	NO	NO	Superfamily
PF00244	14-3-3	YES	YES	YES	PRM domain
PF00005	ABC_tran	NO	YES	YES	PRM domain
PF00022	Actin	YES	YES	YES	PRM domain
PF00514	Arm	YES	YES	YES	PRM domain
PF00452	Bcl-2	YES	YES	YES	PRM domain
PF03097	BRO1	YES	YES	YES	PRM domain
PF07654	C1-set	YES	YES	YES	PRM domain
PF01302	CAP_GLY	YES	YES	YES	PRM domain
PF01393	Chromo_shadow	YES	YES	YES	PRM domain
PF00134	Cyclin_N	YES	YES	YES	PRM domain
PF01556	DnaJ_C	NO	YES	YES	PRM domain
PF01221	Dynein_light	YES	YES	YES	PRM domain
PF13499	EF-hand_7	YES	YES	YES	PRM domain
PF13833	EF-hand_8	YES	YES	YES	PRM domain
PF09380	FERM_C	YES	YES	YES	PRM domain
PF00373	FERM_M	YES	YES	YES	PRM domain
PF00625	Guanylate_kin	YES	YES	YES	PRM domain
PF02213	GYF	YES	YES	YES	PRM domain
PF02301	HORMA	YES	YES	YES	PRM domain
PF00104	Hormone_recep	YES	YES	YES	PRM domain
PF00012	HSP70	YES	YES	YES	PRM domain
PF01652	IF4E	YES	YES	YES	PRM domain
PF02174	IRS	YES	YES	YES	PRM domain
PF00412	LIM	YES	YES	YES	PRM domain
PF01423	LSM	NO	YES	YES	PRM domain
PF00969	MHC_II_beta	YES	YES	YES	PRM domain
PF02747	PCNA_C	YES	YES	YES	PRM domain
PF00705	PCNA_N	YES	YES	YES	PRM domain
PF00628	PHD	YES	YES	YES	PRM domain
PF00640	PID	YES	YES	YES	PRM domain
PF00069	Pkinase	YES	YES	YES	PRM domain
PF00160	Pro_isomerase	YES	YES	YES	PRM domain
PF00235	Profilin	YES	YES	YES	PRM domain
PF00855	PWWP	YES	YES	YES	PRM domain
PF00071	Ras	YES	YES	YES	PRM domain
PF01030	Recep_L_domain	YES	YES	YES	PRM domain
PF00076	RRM_1	YES	YES	YES	PRM domain
PF03145	Sina	YES	YES	YES	PRM domain
PF00565	SNase	NO	YES	YES	PRM domain
PF00622	SPRY	YES	YES	YES	PRM domain
PF02201	SWIB	YES	YES	YES	PRM domain
PF00085	Thioredoxin	YES	YES	YES	PRM domain
PF00515	TPR_1	NO	YES	YES	PRM domain
PF13181	TPR_8	NO	YES	YES	PRM domain
PF08558	TRF	YES	YES	YES	PRM domain
PF00089	Trypsin	YES	YES	YES	PRM domain
PF00240	ubiquitin	YES	YES	YES	PRM domain
PF05743	UEV	YES	YES	YES	PRM domain
PF00179	UQ_con	YES	YES	YES	PRM domain
PF00790	VHS	YES	YES	YES	PRM domain
PF01044	Vinculin	YES	YES	YES	PRM domain
PF00400	WD40	YES	YES	YES	PRM domain
PF00102	Y_phosphatase	YES	YES	YES	PRM domain
PF00928	Adap_comp_sub	YES	NO	YES	PRM domain
PF02883	Alpha_adaptinC2	YES	NO	YES	PRM domain
PF00025	Arf	YES	NO	YES	PRM domain
PF01111	CKS	YES	NO	YES	PRM domain
PF02984	Cyclin_C	YES	NO	YES	PRM domain
PF00270	DEAD	YES	NO	YES	PRM domain
PF01404	Ephrin_lbd	YES	NO	YES	PRM domain
PF09379	FERM_N	YES	NO	YES	PRM domain
PF00254	FKBP_C	YES	NO	YES	PRM domain
PF00503	G-alpha	YES	NO	YES	PRM domain
PF00274	Glycolytic	YES	NO	YES	PRM domain
PF00009	GTP_EFTU	YES	NO	YES	PRM domain
PF03144	GTP_EFTU_D2	YES	NO	YES	PRM domain
PF13895	Ig_2	YES	NO	YES	PRM domain
PF00014	Kunitz_BPTI	YES	NO	YES	PRM domain
PF00058	Ldl_recept_b	YES	NO	YES	PRM domain
PF00149	Metallophos	YES	NO	YES	PRM domain
PF03031	NIF	YES	NO	YES	PRM domain
PF02136	NTF2	YES	NO	YES	PRM domain
PF04096	Nucleoporin2	YES	NO	YES	PRM domain
PF00658	PABP	YES	NO	YES	PRM domain
PF02229	PC4	YES	NO	YES	PRM domain
PF00659	POLO_box	YES	NO	YES	PRM domain
PF08423	Rad51	YES	NO	YES	PRM domain
PF00638	Ran_BP1	YES	NO	YES	PRM domain
PF04057	Rep-A_N	YES	NO	YES	PRM domain
PF08784	RPA_C	YES	NO	YES	PRM domain
PF01023	S_100	YES	NO	YES	PRM domain
PF00079	Serpin	YES	NO	YES	PRM domain
PF03931	Skp1_POZ	YES	NO	YES	PRM domain
PF03943	TAP_C	YES	NO	YES	PRM domain
PF05793	TFIIF_alpha	YES	NO	YES	PRM domain
PF00899	ThiF	YES	NO	YES	PRM domain
PF01336	tRNA_anti-codon	YES	NO	YES	PRM domain
PF00567	TUDOR	YES	NO	YES	PRM domain
PF11717	Tudor-knot	YES	NO	YES	PRM domain
PF00568	WH1	YES	NO	YES	PRM domain
PF00001	7tm_1	YES	YES	YES	NO
PF00583	Acetyltransf_1	YES	YES	YES	NO
PF05110	AF-4	NO	YES	YES	NO
PF02296	Alpha_adaptin_C	YES	YES	YES	NO
PF01593	Amino_oxidase	YES	YES	YES	NO
PF04739	AMPKBI	YES	YES	YES	NO
PF12796	Ank_2	YES	YES	YES	NO
PF04110	APG12	YES	YES	YES	NO
PF04106	APG5	YES	YES	YES	NO
PF04729	ASF1_hist_chap	YES	YES	YES	NO
PF00026	Asp	YES	YES	YES	NO
PF02991	Atg8	YES	YES	YES	NO
PF00231	ATP-synt	NO	YES	YES	NO
PF08517	AXH	YES	YES	YES	NO
PF11502	BCL9	NO	YES	YES	NO
PF17035	BET	NO	YES	YES	NO
PF00653	BIR	YES	YES	YES	NO
PF00533	BRCT	YES	YES	YES	NO
PF00439	Bromodomain	YES	YES	YES	NO
PF00651	BTB	YES	YES	YES	NO
PF02214	BTB_2	NO	YES	YES	NO
PF09270	BTD	YES	YES	YES	NO
PF12265	CAF1C_H4-bd	NO	YES	YES	NO
PF02045	CBFB_NFYA	NO	YES	YES	NO
PF02762	Cbl_N3	YES	YES	YES	NO
PF00307	CH	YES	YES	YES	NO
PF00385	Chromo	YES	YES	YES	NO
PF02617	ClpS	YES	YES	YES	NO
PF00118	Cpn60_TCP1	YES	YES	YES	NO
PF00525	Crystallin	NO	YES	YES	NO
PF04818	CTD_bind	YES	YES	YES	NO
PF00888	Cullin	NO	YES	YES	NO
PF08007	Cupin_4	NO	YES	YES	NO
PF06058	DCP1	YES	YES	YES	NO
PF00531	Death	NO	YES	YES	NO
PF02966	DIM1	NO	YES	YES	NO
PF03604	DNA_RNApol_7kD	NO	YES	YES	NO
PF00930	DPPIV_N	YES	YES	YES	NO
PF05186	Dpy-30	NO	YES	YES	NO
PF01323	DSBA	YES	YES	YES	NO
PF07039	DUF1325	YES	YES	YES	NO
PF02817	E3_binding	NO	YES	YES	NO
PF12180	EABR	YES	YES	YES	NO
PF03271	EB1	YES	YES	YES	NO
PF12763	EF-hand_4	YES	YES	YES	NO
PF00113	Enolase_C	YES	YES	YES	NO
PF03952	Enolase_N	YES	YES	YES	NO
PF10163	EnY2	YES	YES	YES	NO
PF10447	EXOSC1	NO	YES	YES	NO
PF00754	F5_F8_type_C	YES	YES	YES	NO
PF00498	FHA	YES	YES	YES	NO
PF00147	Fibrinogen_C	YES	YES	YES	NO
PF00630	Filamin	YES	YES	YES	NO
PF00039	fn1	YES	YES	YES	NO
PF03623	Focal_AT	YES	YES	YES	NO
PF00337	Gal-bind_lectin	YES	YES	YES	NO
PF07412	Geminin	NO	YES	YES	NO
PF13844	Glyco_transf_41	YES	YES	YES	NO
PF05693	Glycogen_syn	YES	YES	YES	NO
PF00125	Histone	YES	YES	YES	NO
PF00046	Homeobox	YES	YES	YES	NO
PF02793	HRM	YES	YES	YES	NO
PF00011	HSP20	YES	YES	YES	NO
PF04568	IATP	NO	YES	YES	NO
PF10480	ICAP-1_inte_bdg	YES	YES	YES	NO
PF00049	Insulin	YES	YES	YES	NO
PF00362	Integrin_beta	YES	YES	YES	NO
PF10401	IRF-3	NO	YES	YES	NO
PF01344	Kelch_1	YES	YES	YES	NO
PF02172	KIX	YES	YES	YES	NO
PF00059	Lectin_C	YES	YES	YES	NO
PF08311	Mad3_BUB1_I	YES	YES	YES	NO
PF00917	MATH	YES	YES	YES	NO
PF02820	MBT	YES	YES	YES	NO
PF09637	Med18	YES	YES	YES	NO
PF08711	Med26	YES	YES	YES	NO
PF05053	Menin	YES	YES	YES	NO
PF00129	MHC_I	YES	YES	YES	NO
PF00993	MHC_II_alpha	YES	YES	YES	NO
PF04212	MIT	YES	YES	YES	NO
PF13012	MitMem_reg	YES	YES	YES	NO
PF03637	Mob1_phocein	YES	YES	YES	NO
PF00635	Motile_Sperm	YES	YES	YES	NO
PF10291	muHD	NO	YES	YES	NO
PF00931	NB-ARC	YES	YES	YES	NO
PF10444	Nbl1_Borealin_N	NO	YES	YES	NO
PF08788	NHR2	YES	YES	YES	NO
PF02898	NO_synthase	NO	YES	YES	NO
PF00067	p450	NO	YES	YES	NO
PF00341	PDGF	YES	YES	YES	NO
PF00595	PDZ	YES	YES	YES	NO
PF10251	PEN-2	NO	YES	YES	NO
PF01433	Peptidase_M1	YES	YES	YES	NO
PF00413	Peptidase_M10	YES	YES	YES	NO
PF00675	Peptidase_M16	NO	YES	YES	NO
PF05193	Peptidase_M16_C	NO	YES	YES	NO
PF00082	Peptidase_S8	YES	YES	YES	NO
PF00326	Peptidase_S9	YES	YES	YES	NO
PF07714	Pkinase_Tyr	YES	YES	YES	NO
PF00550	PP-binding	NO	YES	YES	NO
PF12465	Pr_beta_C	NO	YES	YES	NO
PF00432	Prenyltrans	NO	YES	YES	NO
PF05185	PRMT5	YES	YES	YES	NO
PF00227	Proteasome	YES	YES	YES	NO
PF00361	Proton_antipo_M	NO	YES	YES	NO
PF12738	PTCB-BRCT	YES	YES	YES	NO
PF09311	Rab5-bind	NO	YES	YES	NO
PF04098	Rad52_Rad22	NO	YES	YES	NO
PF11976	Rad60-SLD	YES	YES	YES	NO
PF11626	Rap1_C	YES	YES	YES	NO
PF01858	RB_A	YES	YES	YES	NO
PF01857	RB_B	NO	YES	YES	NO
PF08661	Rep_fac-A_3	NO	YES	YES	NO
PF04851	ResIII	NO	YES	YES	NO
PF16727	REV1_C	NO	YES	YES	NO
PF02867	Ribonuc_red_lgC	NO	YES	YES	NO
PF16320	Ribosomal_L12_N	NO	YES	YES	NO
PF01294	Ribosomal_L13e	NO	YES	YES	NO
PF01929	Ribosomal_L14e	NO	YES	YES	NO
PF00827	Ribosomal_L15e	NO	YES	YES	NO
PF01775	Ribosomal_L18A	NO	YES	YES	NO
PF00829	Ribosomal_L21p	NO	YES	YES	NO
PF03939	Ribosomal_L23eN	NO	YES	YES	NO
PF01777	Ribosomal_L27e	YES	YES	YES	NO
PF00327	Ribosomal_L30	NO	YES	YES	NO
PF00573	Ribosomal_L4	YES	YES	YES	NO
PF00338	Ribosomal_S10	NO	YES	YES	NO
PF00411	Ribosomal_S11	NO	YES	YES	NO
PF00253	Ribosomal_S14	NO	YES	YES	NO
PF00833	Ribosomal_S17e	NO	YES	YES	NO
PF00203	Ribosomal_S19	NO	YES	YES	NO
PF00318	Ribosomal_S2	NO	YES	YES	NO
PF03297	Ribosomal_S25	NO	YES	YES	NO
PF00900	Ribosomal_S4e	NO	YES	YES	NO
PF03719	Ribosomal_S5_C	NO	YES	YES	NO
PF00410	Ribosomal_S8	NO	YES	YES	NO
PF02197	RIIa	YES	YES	YES	NO
PF01193	RNA_pol_L	NO	YES	YES	NO
PF04997	RNA_pol_Rpb1_1	NO	YES	YES	NO
PF04983	RNA_pol_Rpb1_3	NO	YES	YES	NO
PF04560	RNA_pol_Rpb2_7	NO	YES	YES	NO
PF01192	RNA_pol_Rpb6	NO	YES	YES	NO
PF03870	RNA_pol_Rpb8	NO	YES	YES	NO
PF01138	RNase_PH	NO	YES	YES	NO
PF16770	RTT107_BRCT_5	NO	YES	YES	NO
PF00995	Sec1	YES	YES	YES	NO
PF00856	SET	YES	YES	YES	NO
PF00017	SH2	YES	YES	YES	NO
PF00018	SH3_1	YES	YES	YES	NO
PF07653	SH3_2	YES	YES	YES	NO
PF14604	SH3_9	YES	YES	YES	NO
PF03876	SHS2_Rpb7-N	NO	YES	YES	NO
PF04938	SIP1	NO	YES	YES	NO
PF02146	SIR2	YES	YES	YES	NO
PF16740	SKA2	NO	YES	YES	NO
PF07525	SOCS_box	NO	YES	YES	NO
PF02513	Spin-Ssty	YES	YES	YES	NO
PF04722	Ssu72	YES	YES	YES	NO
PF16482	Staufen_C	NO	YES	YES	NO
PF05076	SUFU	YES	YES	YES	NO
PF12470	SUFU_C	YES	YES	YES	NO
PF04433	SWIRM	NO	YES	YES	NO
PF00957	Synaptobrevin	NO	YES	YES	NO
PF00804	Syntaxin	NO	YES	YES	NO
PF06331	Tfb5	NO	YES	YES	NO
PF00229	TNF	YES	YES	YES	NO
PF13176	TPR_7	NO	YES	YES	NO
PF00152	tRNA-synt_2	YES	YES	YES	NO
PF06087	Tyr-DNA_phospho	YES	YES	YES	NO
PF05365	UCR_UQCRX_QCR9	NO	YES	YES	NO
PF00021	UPAR_LY6	YES	YES	YES	NO
PF01496	V_ATPase_I	NO	YES	YES	NO
PF01991	vATP-synt_E	NO	YES	YES	NO
PF17211	VHL_C	NO	YES	YES	NO
PF07686	V-set	YES	YES	YES	NO
PF00092	VWA	YES	YES	YES	NO
PF13519	VWA_2	NO	YES	YES	NO
PF00397	WW	YES	YES	YES	NO
PF09280	XPC-binding	NO	YES	YES	NO
PF03366	YEATS	NO	YES	YES	NO
PF02148	zf-UBP	YES	YES	YES	NO
PF02826	2-Hacid_dh_C	YES	NO	YES	NO
PF13640	2OG-FeII_Oxy_3	YES	NO	YES	NO
PF09038	53-BP1_Tudor	YES	NO	YES	NO
PF07966	A1_Propeptide	YES	NO	YES	NO
PF07703	A2M_N_2	YES	NO	YES	NO
PF12697	Abhydrolase_6	YES	NO	YES	NO
PF07815	Abi_HHR	YES	NO	YES	NO
PF08674	AChE_tetra	YES	NO	YES	NO
PF00698	Acyl_transf_1	YES	NO	YES	NO
PF02770	Acyl-CoA_dh_M	YES	NO	YES	NO
PF02771	Acyl-CoA_dh_N	YES	NO	YES	NO
PF14721	AIF_C	YES	NO	YES	NO
PF00245	Alk_phosphatase	YES	NO	YES	NO
PF00128	Alpha-amylase	YES	NO	YES	NO
PF01425	Amidase	YES	NO	YES	NO
PF01510	Amidase_2	YES	NO	YES	NO
PF00155	Aminotran_1_2	YES	NO	YES	NO
PF05195	AMP_N	YES	NO	YES	NO
PF03098	An_peroxidase	YES	NO	YES	NO
PF01821	ANATO	YES	NO	YES	NO
PF00023	Ank	YES	NO	YES	NO
PF00191	Annexin	YES	NO	YES	NO
PF00858	ASC	YES	NO	YES	NO
PF01400	Astacin	YES	NO	YES	NO
PF00006	ATP-synt_ab	YES	NO	YES	NO
PF04627	ATP-synt_Eps	YES	NO	YES	NO
PF09066	B2-adapt-app_C	YES	NO	YES	NO
PF01603	B56	YES	NO	YES	NO
PF01426	BAH	YES	NO	YES	NO
PF00689	Cation_ATPase_C	YES	NO	YES	NO
PF00690	Cation_ATPase_N	YES	NO	YES	NO
PF02262	Cbl_N	YES	NO	YES	NO
PF02933	CDC48_2	YES	NO	YES	NO
PF02359	CDC48_N	YES	NO	YES	NO
PF09193	CholecysA-Rec_N	YES	NO	YES	NO
PF01214	CK_II_beta	YES	NO	YES	NO
PF00574	CLP_protease	YES	NO	YES	NO
PF00115	COX1	YES	NO	YES	NO
PF00431	CUB	YES	NO	YES	NO
PF03556	Cullin_binding	YES	NO	YES	NO
PF00031	Cystatin	YES	NO	YES	NO
PF00032	Cytochrom_B_C	YES	NO	YES	NO
PF03344	Daxx	YES	NO	YES	NO
PF01843	DIL	YES	NO	YES	NO
PF04675	DNA_ligase_A_N	YES	NO	YES	NO
PF00782	DSPc	YES	NO	YES	NO
PF14671	DSPn	YES	NO	YES	NO
PF09005	DUF1897	YES	NO	YES	NO
PF00692	dUTPase	YES	NO	YES	NO
PF00676	E1_dh	YES	NO	YES	NO
PF03764	EFG_IV	YES	NO	YES	NO
PF09068	EF-hand_2	YES	NO	YES	NO
PF09069	EF-hand_3	YES	NO	YES	NO
PF01176	eIF-1a	YES	NO	YES	NO
PF09067	EpoR_lig-bind	YES	NO	YES	NO
PF11838	ERAP1_C	YES	NO	YES	NO
PF05871	ESCRT-II	YES	NO	YES	NO
PF01115	F_actin_cap_B	YES	NO	YES	NO
PF01267	F-actin_cap_A	YES	NO	YES	NO
PF00970	FAD_binding_6	YES	NO	YES	NO
PF12937	F-box-like	YES	NO	YES	NO
PF03781	FGE-sulfatase	YES	NO	YES	NO
PF01839	FG-GAP	YES	NO	YES	NO
PF02661	Fic	YES	NO	YES	NO
PF02441	Flavoprotein	YES	NO	YES	NO
PF00041	fn3	YES	NO	YES	NO
PF05994	FragX_IP	YES	NO	YES	NO
PF00320	GATA	YES	NO	YES	NO
PF00626	Gelsolin	YES	NO	YES	NO
PF01408	GFO_IDH_MocA	YES	NO	YES	NO
PF00462	Glutaredoxin	YES	NO	YES	NO
PF00704	Glyco_hydro_18	YES	NO	YES	NO
PF00535	Glycos_transf_2	YES	NO	YES	NO
PF05351	GMP_PDE_delta	YES	NO	YES	NO
PF01825	GPS	YES	NO	YES	NO
PF00043	GST_C	YES	NO	YES	NO
PF02798	GST_N	YES	NO	YES	NO
PF13417	GST_N_3	YES	NO	YES	NO
PF00271	Helicase_C	YES	NO	YES	NO
PF00045	Hemopexin	YES	NO	YES	NO
PF00850	Hist_deacetyl	YES	NO	YES	NO
PF00682	HMGL-like	YES	NO	YES	NO
PF00159	Hormone_3	YES	NO	YES	NO
PF00447	HSF_DNA-bind	YES	NO	YES	NO
PF01381	HTH_3	YES	NO	YES	NO
PF00047	ig	YES	NO	YES	NO
PF00048	IL8	YES	NO	YES	NO
PF08397	IMD	YES	NO	YES	NO
PF08725	Integrin_b_cyt	YES	NO	YES	NO
PF00520	Ion_trans	YES	NO	YES	NO
PF01007	IRK	YES	NO	YES	NO
PF07679	I-set	YES	NO	YES	NO
PF01128	IspD	YES	NO	YES	NO
PF01419	Jacalin	YES	NO	YES	NO
PF02373	JmjC	YES	NO	YES	NO
PF07648	Kazal_2	YES	NO	YES	NO
PF00225	Kinesin	YES	NO	YES	NO
PF00467	KOW	YES	NO	YES	NO
PF09271	LAG1-DNAbind	YES	NO	YES	NO
PF02210	Laminin_G_2	YES	NO	YES	NO
PF09127	Leuk-A4-hydro_C	YES	NO	YES	NO
PF00061	Lipocalin	YES	NO	YES	NO
PF01451	LMWPc	YES	NO	YES	NO
PF00062	Lys	YES	NO	YES	NO
PF08367	M16C_assoc	YES	NO	YES	NO
PF02792	Mago_nashi	YES	NO	YES	NO
PF02064	MAS20	YES	NO	YES	NO
PF01554	MatE	YES	NO	YES	NO
PF10156	Med17	YES	NO	YES	NO
PF10232	Med8	YES	NO	YES	NO
PF13847	Methyltransf_31	YES	NO	YES	NO
PF02854	MIF4G	YES	NO	YES	NO
PF08569	Mo25	YES	NO	YES	NO
PF00994	MoCF_biosynth	YES	NO	YES	NO
PF03454	MoeA_C	YES	NO	YES	NO
PF03453	MoeA_N	YES	NO	YES	NO
PF05712	MRG	YES	NO	YES	NO
PF02344	Myc-LZ	YES	NO	YES	NO
PF00063	Myosin_head	YES	NO	YES	NO
PF02736	Myosin_N	YES	NO	YES	NO
PF00175	NAD_binding_1	YES	NO	YES	NO
PF07555	NAGidase	YES	NO	YES	NO
PF00956	NAP	YES	NO	YES	NO
PF02931	Neur_chan_LBD	YES	NO	YES	NO
PF09764	Nt_Gln_amidase	YES	NO	YES	NO
PF00213	OSCP	YES	NO	YES	NO
PF12202	OSR1_C	YES	NO	YES	NO
PF02338	OTU	YES	NO	YES	NO
PF01483	P_proprotein	YES	NO	YES	NO
PF08336	P4Ha_N	YES	NO	YES	NO
PF02225	PA	YES	NO	YES	NO
PF03068	PAD	YES	NO	YES	NO
PF02671	PAH	YES	NO	YES	NO
PF00291	PALP	YES	NO	YES	NO
PF04926	PAP_RNA-bind	YES	NO	YES	NO
PF13180	PDZ_2	YES	NO	YES	NO
PF01327	Pep_deformylase	YES	NO	YES	NO
PF00112	Peptidase_C1	YES	NO	YES	NO
PF01088	Peptidase_C12	YES	NO	YES	NO
PF01650	Peptidase_C13	YES	NO	YES	NO
PF00648	Peptidase_C2	YES	NO	YES	NO
PF00246	Peptidase_M14	YES	NO	YES	NO
PF00883	Peptidase_M17	YES	NO	YES	NO
PF01401	Peptidase_M2	YES	NO	YES	NO
PF00557	Peptidase_M24	YES	NO	YES	NO
PF04389	Peptidase_M28	YES	NO	YES	NO
PF01432	Peptidase_M3	YES	NO	YES	NO
PF01435	Peptidase_M48	YES	NO	YES	NO
PF00450	Peptidase_S10	YES	NO	YES	NO
PF03572	Peptidase_S41	YES	NO	YES	NO
PF04882	Peroxin-3	YES	NO	YES	NO
PF04695	Pex14_N	YES	NO	YES	NO
PF00068	Phospholip_A2_1	YES	NO	YES	NO
PF00343	Phosphorylase	YES	NO	YES	NO
PF02173	pKID	YES	NO	YES	NO
PF08337	Plexin_cytopl	YES	NO	YES	NO
PF03126	Plus-3	YES	NO	YES	NO
PF03726	PNPase	YES	NO	YES	NO
PF01239	PPTA	YES	NO	YES	NO
PF08416	PTB	YES	NO	YES	NO
PF03095	PTPA	YES	NO	YES	NO
PF09409	PUB	YES	NO	YES	NO
PF08324	PUL	YES	NO	YES	NO
PF07992	Pyr_redox_2	YES	NO	YES	NO
PF01729	QRPTase_C	YES	NO	YES	NO
PF02749	QRPTase_N	YES	NO	YES	NO
PF03834	Rad10	YES	NO	YES	NO
PF03835	Rad4	YES	NO	YES	NO
PF04055	Radical_SAM	YES	NO	YES	NO
PF13341	RAG2_PHD	YES	NO	YES	NO
PF01421	Reprolysin	YES	NO	YES	NO
PF00620	RhoGAP	YES	NO	YES	NO
PF00687	Ribosomal_L1	YES	NO	YES	NO
PF00466	Ribosomal_L10	YES	NO	YES	NO
PF03946	Ribosomal_L11_N	YES	NO	YES	NO
PF00542	Ribosomal_L12	YES	NO	YES	NO
PF00861	Ribosomal_L18p	YES	NO	YES	NO
PF01280	Ribosomal_L19e	YES	NO	YES	NO
PF00237	Ribosomal_L22	YES	NO	YES	NO
PF00831	Ribosomal_L29	YES	NO	YES	NO
PF01783	Ribosomal_L32p	YES	NO	YES	NO
PF01248	Ribosomal_L7Ae	YES	NO	YES	NO
PF00416	Ribosomal_S13	YES	NO	YES	NO
PF05000	RNA_pol_Rpb1_4	YES	NO	YES	NO
PF04998	RNA_pol_Rpb1_5	YES	NO	YES	NO
PF00929	RNase_T	YES	NO	YES	NO
PF00074	RnaseA	YES	NO	YES	NO
PF03259	Robl_LC7	YES	NO	YES	NO
PF00639	Rotamase	YES	NO	YES	NO
PF08375	Rpn3_C	YES	NO	YES	NO
PF14700	RPOL_N	YES	NO	YES	NO
PF06487	SAP18	YES	NO	YES	NO
PF08033	Sec23_BS	YES	NO	YES	NO
PF04815	Sec23_helical	YES	NO	YES	NO
PF04811	Sec23_trunk	YES	NO	YES	NO
PF01641	SelR	YES	NO	YES	NO
PF02463	SMC_N	YES	NO	YES	NO
PF10591	SPARC_Ca_bdg	YES	NO	YES	NO
PF08234	Spindle_Spc25	YES	NO	YES	NO
PF07744	SPOC	YES	NO	YES	NO
PF02978	SRP_SPB	YES	NO	YES	NO
PF01922	SRP19	YES	NO	YES	NO
PF00448	SRP54	YES	NO	YES	NO
PF02516	STT3	YES	NO	YES	NO
PF09177	Syntaxin-6_N	YES	NO	YES	NO
PF07531	TAFH	YES	NO	YES	NO
PF07202	Tcp10_C	YES	NO	YES	NO
PF01285	TEA	YES	NO	YES	NO
PF04253	TFR_dimer	YES	NO	YES	NO
PF00019	TGF_beta	YES	NO	YES	NO
PF09396	Thrombin_light	YES	NO	YES	NO
PF00303	Thymidylat_synt	YES	NO	YES	NO
PF01833	TIG	YES	NO	YES	NO
PF01826	TIL	YES	NO	YES	NO
PF07719	TPR_2	YES	NO	YES	NO
PF00405	Transferrin	YES	NO	YES	NO
PF01841	Transglut_core	YES	NO	YES	NO
PF01359	Transposase_1	YES	NO	YES	NO
PF00587	tRNA-synt_2b	YES	NO	YES	NO
PF00261	Tropomyosin	YES	NO	YES	NO
PF00992	Troponin	YES	NO	YES	NO
PF00091	Tubulin	YES	NO	YES	NO
PF03167	UDG	YES	NO	YES	NO
PF08969	USP8_dimer	YES	NO	YES	NO
PF09302	XLF	YES	NO	YES	NO
PF08389	Xpo1	YES	NO	YES	NO
PF03853	YjeF_N	YES	NO	YES	NO
PF07496	zf-CW	YES	NO	YES	NO
PF01753	zf-MYND	YES	NO	YES	NO
PF04810	zf-Sec23_Sec24	YES	NO	YES	NO
PF02207	zf-UBR	YES	NO	YES	NO
PF00100	Zona_pellucida	YES	NO	YES	NO
PF06632	XRCC4	NO	NO	NO	NO
PF00002	7tm_2	NO	NO	NO	NO
PF00003	7tm_3	NO	NO	NO	NO
PF00004	AAA	NO	NO	NO	NO
PF00007	Cys_knot	NO	NO	NO	NO
PF00008	EGF	NO	NO	NO	NO
PF00010	HLH	NO	NO	NO	NO
PF00013	KH_1	NO	NO	NO	NO
PF00020	TNFR_c6	NO	NO	NO	NO
PF00024	PAN_1	NO	NO	NO	NO
PF00027	cNMP_binding	NO	NO	NO	NO
PF00028	Cadherin	NO	NO	NO	NO
PF00029	Connexin	NO	NO	NO	NO
PF00030	Crystall	NO	NO	NO	NO
PF00033	Cytochrome_B	NO	NO	NO	NO
PF00034	Cytochrom_C	NO	NO	NO	NO
PF00035	dsrm	NO	NO	NO	NO
PF00037	Fer4	NO	NO	NO	NO
PF00038	Filament	NO	NO	NO	NO
PF00040	fn2	NO	NO	NO	NO
PF00042	Globin	NO	NO	NO	NO
PF00044	Gp_dh_N	NO	NO	NO	NO
PF00050	Kazal_1	NO	NO	NO	NO
PF00051	Kringle	NO	NO	NO	NO
PF00052	Laminin_B	NO	NO	NO	NO
PF00053	Laminin_EGF	NO	NO	NO	NO
PF00054	Laminin_G_1	NO	NO	NO	NO
PF00055	Laminin_N	NO	NO	NO	NO
PF00056	Ldh_1_N	NO	NO	NO	NO
PF00057	Ldl_recept_a	NO	NO	NO	NO
PF00060	Lig_chan	NO	NO	NO	NO
PF00066	Notch	NO	NO	NO	NO
PF00075	RNase_H	NO	NO	NO	NO
PF00078	RVT_1	NO	NO	NO	NO
PF00080	Sod_Cu	NO	NO	NO	NO
PF00083	Sugar_tr	NO	NO	NO	NO
PF00084	Sushi	NO	NO	NO	NO
PF00086	Thyroglobulin_1	NO	NO	NO	NO
PF00087	Toxin_TOLIP	NO	NO	NO	NO
PF00088	Trefoil	NO	NO	NO	NO
PF00090	TSP_1	NO	NO	NO	NO
PF00093	VWC	NO	NO	NO	NO
PF00094	VWD	NO	NO	NO	NO
PF00095	WAP	NO	NO	NO	NO
PF00097	zf-C3HC4	NO	NO	NO	NO
PF00098	zf-CCHC	NO	NO	NO	NO
PF00103	Hormone_1	NO	NO	NO	NO
PF00105	zf-C4	NO	NO	NO	NO
PF00106	adh_short	NO	NO	NO	NO
PF00107	ADH_zinc_N	NO	NO	NO	NO
PF00108	Thiolase_N	NO	NO	NO	NO
PF00109	ketoacyl-synt	NO	NO	NO	NO
PF00110	wnt	NO	NO	NO	NO
PF00111	Fer2	NO	NO	NO	NO
PF00116	COX2	NO	NO	NO	NO
PF00117	GATase	NO	NO	NO	NO
PF00119	ATP-synt_A	NO	NO	NO	NO
PF00120	Gln-synt_C	NO	NO	NO	NO
PF00121	TIM	NO	NO	NO	NO
PF00123	Hormone_2	NO	NO	NO	NO
PF00130	C1_1	NO	NO	NO	NO
PF00131	Metallothio	NO	NO	NO	NO
PF00132	Hexapep	NO	NO	NO	NO
PF00133	tRNA-synt_1	NO	NO	NO	NO
PF00135	COesterase	NO	NO	NO	NO
PF00136	DNA_pol_B	NO	NO	NO	NO
PF00137	ATP-synt_C	NO	NO	NO	NO
PF00143	Interferon	NO	NO	NO	NO
PF00144	Beta-lactamase	NO	NO	NO	NO
PF00146	NADHdh	NO	NO	NO	NO
PF00151	Lipase	NO	NO	NO	NO
PF00153	Mito_carr	NO	NO	NO	NO
PF00156	Pribosyltran	NO	NO	NO	NO
PF00157	Pou	NO	NO	NO	NO
PF00162	PGK	NO	NO	NO	NO
PF00163	Ribosomal_S4	NO	NO	NO	NO
PF00164	Ribosom_S12_S23	NO	NO	NO	NO
PF00166	Cpn10	NO	NO	NO	NO
PF00167	FGF	NO	NO	NO	NO
PF00168	C2	NO	NO	NO	NO
PF00170	bZIP_1	NO	NO	NO	NO
PF00171	Aldedh	NO	NO	NO	NO
PF00173	Cyt-b5	NO	NO	NO	NO
PF00174	Oxidored_molyb	NO	NO	NO	NO
PF00176	SNF2_N	NO	NO	NO	NO
PF00177	Ribosomal_S7	NO	NO	NO	NO
PF00178	Ets	NO	NO	NO	NO
PF00180	Iso_dh	NO	NO	NO	NO
PF00181	Ribosomal_L2	NO	NO	NO	NO
PF00183	HSP90	NO	NO	NO	NO
PF00184	Hormone_5	NO	NO	NO	NO
PF00185	OTCace	NO	NO	NO	NO
PF00186	DHFR_1	NO	NO	NO	NO
PF00188	CAP	NO	NO	NO	NO
PF00189	Ribosomal_S3_C	NO	NO	NO	NO
PF00193	Xlink	NO	NO	NO	NO
PF00194	Carb_anhydrase	NO	NO	NO	NO
PF00198	2-oxoacid_dh	NO	NO	NO	NO
PF00199	Catalase	NO	NO	NO	NO
PF00200	Disintegrin	NO	NO	NO	NO
PF00201	UDPGT	NO	NO	NO	NO
PF00202	Aminotran_3	NO	NO	NO	NO
PF00204	DNA_gyraseB	NO	NO	NO	NO
PF00205	TPP_enzyme_M	NO	NO	NO	NO
PF00206	Lyase_1	NO	NO	NO	NO
PF00207	A2M	NO	NO	NO	NO
PF00208	ELFV_dehydrog	NO	NO	NO	NO
PF00209	SNF	NO	NO	NO	NO
PF00210	Ferritin	NO	NO	NO	NO
PF00211	Guanylate_cyc	NO	NO	NO	NO
PF00212	ANP	NO	NO	NO	NO
PF00214	Calc_CGRP_IAPP	NO	NO	NO	NO
PF00215	OMPdecase	NO	NO	NO	NO
PF00217	ATP-gua_Ptrans	NO	NO	NO	NO
PF00219	IGFBP	NO	NO	NO	NO
PF00220	Hormone_4	NO	NO	NO	NO
PF00221	Lyase_aromatic	NO	NO	NO	NO
PF00224	PK	NO	NO	NO	NO
PF00226	DnaJ	NO	NO	NO	NO
PF00230	MIP	NO	NO	NO	NO
PF00232	Glyco_hydro_1	NO	NO	NO	NO
PF00233	PDEase_I	NO	NO	NO	NO
PF00236	Hormone_6	NO	NO	NO	NO
PF00238	Ribosomal_L14	NO	NO	NO	NO
PF00241	Cofilin_ADF	NO	NO	NO	NO
PF00243	NGF	NO	NO	NO	NO
PF00248	Aldo_ket_red	NO	NO	NO	NO
PF00249	Myb_DNA-binding	NO	NO	NO	NO
PF00250	Forkhead	NO	NO	NO	NO
PF00252	Ribosomal_L16	NO	NO	NO	NO
PF00255	GSHPx	NO	NO	NO	NO
PF00258	Flavodoxin_1	NO	NO	NO	NO
PF00260	Protamine_P1	NO	NO	NO	NO
PF00262	Calreticulin	NO	NO	NO	NO
PF00264	Tyrosinase	NO	NO	NO	NO
PF00265	TK	NO	NO	NO	NO
PF00266	Aminotran_5	NO	NO	NO	NO
PF00268	Ribonuc_red_sm	NO	NO	NO	NO
PF00273	Serum_albumin	NO	NO	NO	NO
PF00276	Ribosomal_L23	NO	NO	NO	NO
PF00277	SAA	NO	NO	NO	NO
PF00278	Orn_DAP_Arg_deC	NO	NO	NO	NO
PF00281	Ribosomal_L5	NO	NO	NO	NO
PF00282	Pyridoxal_deC	NO	NO	NO	NO
PF00285	Citrate_synt	NO	NO	NO	NO
PF00287	Na_K-ATPase	NO	NO	NO	NO
PF00288	GHMP_kinases_N	NO	NO	NO	NO
PF00289	Biotin_carb_N	NO	NO	NO	NO
PF00292	PAX	NO	NO	NO	NO
PF00293	NUDIX	NO	NO	NO	NO
PF00294	PfkB	NO	NO	NO	NO
PF00297	Ribosomal_L3	NO	NO	NO	NO
PF00298	Ribosomal_L11	NO	NO	NO	NO
PF00300	His_Phos_1	NO	NO	NO	NO
PF00305	Lipoxygenase	NO	NO	NO	NO
PF00306	ATP-synt_ab_C	NO	NO	NO	NO
PF00312	Ribosomal_S15	NO	NO	NO	NO
PF00313	CSD	NO	NO	NO	NO
PF00316	FBPase	NO	NO	NO	NO
PF00317	Ribonuc_red_lgN	NO	NO	NO	NO
PF00319	SRF-TF	NO	NO	NO	NO
PF00322	Endothelin	NO	NO	NO	NO
PF00323	Defensin_1	NO	NO	NO	NO
PF00324	AA_permease	NO	NO	NO	NO
PF00328	His_Phos_2	NO	NO	NO	NO
PF00329	Complex1_30kDa	NO	NO	NO	NO
PF00330	Aconitase	NO	NO	NO	NO
PF00333	Ribosomal_S5	NO	NO	NO	NO
PF00334	NDK	NO	NO	NO	NO
PF00335	Tetraspannin	NO	NO	NO	NO
PF00339	Arrestin_N	NO	NO	NO	NO
PF00340	IL1	NO	NO	NO	NO
PF00342	PGI	NO	NO	NO	NO
PF00344	SecY	NO	NO	NO	NO
PF00346	Complex1_49kDa	NO	NO	NO	NO
PF00347	Ribosomal_L6	NO	NO	NO	NO
PF00348	polyprenyl_synt	NO	NO	NO	NO
PF00349	Hexokinase_1	NO	NO	NO	NO
PF00350	Dynamin_N	NO	NO	NO	NO
PF00351	Biopterin_H	NO	NO	NO	NO
PF00352	TBP	NO	NO	NO	NO
PF00354	Pentaxin	NO	NO	NO	NO
PF00355	Rieske	NO	NO	NO	NO
PF00357	Integrin_alpha	NO	NO	NO	NO
PF00363	Casein	NO	NO	NO	NO
PF00364	Biotin_lipoyl	NO	NO	NO	NO
PF00365	PFK	NO	NO	NO	NO
PF00366	Ribosomal_S17	NO	NO	NO	NO
PF00368	HMG-CoA_red	NO	NO	NO	NO
PF00370	FGGY_N	NO	NO	NO	NO
PF00375	SDF	NO	NO	NO	NO
PF00377	Prion	NO	NO	NO	NO
PF00378	ECH_1	NO	NO	NO	NO
PF00380	Ribosomal_S9	NO	NO	NO	NO
PF00382	TFIIB	NO	NO	NO	NO
PF00383	dCMP_cyt_deam_1	NO	NO	NO	NO
PF00384	Molybdopterin	NO	NO	NO	NO
PF00386	C1q	NO	NO	NO	NO
PF00387	PI-PLC-Y	NO	NO	NO	NO
PF00388	PI-PLC-X	NO	NO	NO	NO
PF00389	2-Hacid_dh	NO	NO	NO	NO
PF00390	malic	NO	NO	NO	NO
PF00393	6PGD	NO	NO	NO	NO
PF00394	Cu-oxidase	NO	NO	NO	NO
PF00396	Granulin	NO	NO	NO	NO
PF00398	RrnaAD	NO	NO	NO	NO
PF00402	Calponin	NO	NO	NO	NO
PF00403	HMA	NO	NO	NO	NO
PF00408	PGM_PMM_IV	NO	NO	NO	NO
PF00414	MAP1B_neuraxin	NO	NO	NO	NO
PF00415	RCC1	NO	NO	NO	NO
PF00418	Tubulin-binding	NO	NO	NO	NO
PF00429	TLV_coat	NO	NO	NO	NO
PF00435	Spectrin	NO	NO	NO	NO
PF00436	SSB	NO	NO	NO	NO
PF00438	S-AdoMet_synt_N	NO	NO	NO	NO
PF00441	Acyl-CoA_dh_1	NO	NO	NO	NO
PF00443	UCH	NO	NO	NO	NO
PF00444	Ribosomal_L36	NO	NO	NO	NO
PF00445	Ribonuclease_T2	NO	NO	NO	NO
PF00446	GnRH	NO	NO	NO	NO
PF00453	Ribosomal_L20	NO	NO	NO	NO
PF00454	PI3_PI4_kinase	NO	NO	NO	NO
PF00456	Transketolase_N	NO	NO	NO	NO
PF00458	WHEP-TRS	NO	NO	NO	NO
PF00459	Inositol_P	NO	NO	NO	NO
PF00465	Fe-ADH	NO	NO	NO	NO
PF00468	Ribosomal_L34	NO	NO	NO	NO
PF00471	Ribosomal_L33	NO	NO	NO	NO
PF00472	RF-1	NO	NO	NO	NO
PF00473	CRF	NO	NO	NO	NO
PF00474	SSF	NO	NO	NO	NO
PF00476	DNA_pol_A	NO	NO	NO	NO
PF00478	IMPDH	NO	NO	NO	NO
PF00479	G6PD_N	NO	NO	NO	NO
PF00480	ROK	NO	NO	NO	NO
PF00481	PP2C	NO	NO	NO	NO
PF00483	NTP_transferase	NO	NO	NO	NO
PF00485	PRK	NO	NO	NO	NO
PF00487	FA_desaturase	NO	NO	NO	NO
PF00488	MutS_V	NO	NO	NO	NO
PF00489	IL6	NO	NO	NO	NO
PF00490	ALAD	NO	NO	NO	NO
PF00491	Arginase	NO	NO	NO	NO
PF00493	MCM	NO	NO	NO	NO
PF00494	SQS_PSY	NO	NO	NO	NO
PF00499	Oxidored_q3	NO	NO	NO	NO
PF00501	AMP-binding	NO	NO	NO	NO
PF00505	HMG_box	NO	NO	NO	NO
PF00507	Oxidored_q4	NO	NO	NO	NO
PF00510	COX3	NO	NO	NO	NO
PF00521	DNA_topoisoIV	NO	NO	NO	NO
PF00530	SRCR	NO	NO	NO	NO
PF00534	Glycos_transf_1	NO	NO	NO	NO
PF00536	SAM_1	NO	NO	NO	NO
PF00538	Linker_histone	NO	NO	NO	NO
PF00549	Ligase_CoA	NO	NO	NO	NO
PF00551	Formyl_trans_N	NO	NO	NO	NO
PF00554	RHD_DNA_bind	NO	NO	NO	NO
PF00561	Abhydrolase_1	NO	NO	NO	NO
PF00562	RNA_pol_Rpb2_6	NO	NO	NO	NO
PF00564	PB1	NO	NO	NO	NO
PF00566	RabGAP-TBC	NO	NO	NO	NO
PF00569	ZZ	NO	NO	NO	NO
PF00570	HRDC	NO	NO	NO	NO
PF00571	CBS	NO	NO	NO	NO
PF00572	Ribosomal_L13	NO	NO	NO	NO
PF00576	Transthyretin	NO	NO	NO	NO
PF00578	AhpC-TSA	NO	NO	NO	NO
PF00579	tRNA-synt_1b	NO	NO	NO	NO
PF00581	Rhodanese	NO	NO	NO	NO
PF00584	SecE	NO	NO	NO	NO
PF00586	AIRS	NO	NO	NO	NO
PF00588	SpoU_methylase	NO	NO	NO	NO
PF00590	TP_methylase	NO	NO	NO	NO
PF00591	Glycos_transf_3	NO	NO	NO	NO
PF00594	Gla	NO	NO	NO	NO
PF00596	Aldolase_II	NO	NO	NO	NO
PF00605	IRF	NO	NO	NO	NO
PF00609	DAGK_acc	NO	NO	NO	NO
PF00611	FCH	NO	NO	NO	NO
PF00612	IQ	NO	NO	NO	NO
PF00613	PI3Ka	NO	NO	NO	NO
PF00614	PLDc	NO	NO	NO	NO
PF00615	RGS	NO	NO	NO	NO
PF00616	RasGAP	NO	NO	NO	NO
PF00617	RasGEF	NO	NO	NO	NO
PF00618	RasGEF_N	NO	NO	NO	NO
PF00619	CARD	NO	NO	NO	NO
PF00621	RhoGEF	NO	NO	NO	NO
PF00623	RNA_pol_Rpb1_2	NO	NO	NO	NO
PF00627	UBA	NO	NO	NO	NO
PF00629	MAM	NO	NO	NO	NO
PF00631	G-gamma	NO	NO	NO	NO
PF00632	HECT	NO	NO	NO	NO
PF00633	HHH	NO	NO	NO	NO
PF00636	Ribonuclease_3	NO	NO	NO	NO
PF00637	Clathrin	NO	NO	NO	NO
PF00641	zf-RanBP	NO	NO	NO	NO
PF00643	zf-B_box	NO	NO	NO	NO
PF00644	PARP	NO	NO	NO	NO
PF00645	zf-PARP	NO	NO	NO	NO
PF00646	F-box	NO	NO	NO	NO
PF00647	EF1G	NO	NO	NO	NO
PF00650	CRAL_TRIO	NO	NO	NO	NO
PF00652	Ricin_B_lectin	NO	NO	NO	NO
PF00654	Voltage_CLC	NO	NO	NO	NO
PF00657	Lipase_GDSL	NO	NO	NO	NO
PF00662	Proton_antipo_N	NO	NO	NO	NO
PF00664	ABC_membrane	NO	NO	NO	NO
PF00667	FAD_binding_1	NO	NO	NO	NO
PF00670	AdoHcyase_NAD	NO	NO	NO	NO
PF00673	Ribosomal_L5_C	NO	NO	NO	NO
PF00679	EFG_C	NO	NO	NO	NO
PF00681	Plectin	NO	NO	NO	NO
PF00683	TB	NO	NO	NO	NO
PF00684	DnaJ_CXXCXGXG	NO	NO	NO	NO
PF00685	Sulfotransfer_1	NO	NO	NO	NO
PF00686	CBM_20	NO	NO	NO	NO
PF00688	TGFb_propeptide	NO	NO	NO	NO
PF00694	Aconitase_C	NO	NO	NO	NO
PF00696	AA_kinase	NO	NO	NO	NO
PF00701	DHDPS	NO	NO	NO	NO
PF00703	Glyco_hydro_2	NO	NO	NO	NO
PF00707	IF3_C	NO	NO	NO	NO
PF00708	Acylphosphatase	NO	NO	NO	NO
PF00709	Adenylsucc_synt	NO	NO	NO	NO
PF00710	Asparaginase	NO	NO	NO	NO
PF00711	Defensin_beta	NO	NO	NO	NO
PF00714	IFN-gamma	NO	NO	NO	NO
PF00715	IL2	NO	NO	NO	NO
PF00717	Peptidase_S24	NO	NO	NO	NO
PF00719	Pyrophosphatase	NO	NO	NO	NO
PF00723	Glyco_hydro_15	NO	NO	NO	NO
PF00725	3HCDH	NO	NO	NO	NO
PF00726	IL10	NO	NO	NO	NO
PF00727	IL4	NO	NO	NO	NO
PF00728	Glyco_hydro_20	NO	NO	NO	NO
PF00730	HhH-GPD	NO	NO	NO	NO
PF00731	AIRC	NO	NO	NO	NO
PF00732	GMC_oxred_N	NO	NO	NO	NO
PF00733	Asn_synthase	NO	NO	NO	NO
PF00735	Septin	NO	NO	NO	NO
PF00736	EF1_GNE	NO	NO	NO	NO
PF00743	FMO-like	NO	NO	NO	NO
PF00748	Calpain_inhib	NO	NO	NO	NO
PF00749	tRNA-synt_1c	NO	NO	NO	NO
PF00750	tRNA-synt_1d	NO	NO	NO	NO
PF00751	DM	NO	NO	NO	NO
PF00752	XPG_N	NO	NO	NO	NO
PF00753	Lactamase_B	NO	NO	NO	NO
PF00755	Carn_acyltransf	NO	NO	NO	NO
PF00756	Esterase	NO	NO	NO	NO
PF00757	Furin-like	NO	NO	NO	NO
PF00758	EPO_TPO	NO	NO	NO	NO
PF00762	Ferrochelatase	NO	NO	NO	NO
PF00763	THF_DHG_CYH	NO	NO	NO	NO
PF00764	Arginosuc_synth	NO	NO	NO	NO
PF00766	ETF_alpha	NO	NO	NO	NO
PF00769	ERM	NO	NO	NO	NO
PF00777	Glyco_transf_29	NO	NO	NO	NO
PF00778	DIX	NO	NO	NO	NO
PF00779	BTK	NO	NO	NO	NO
PF00780	CNH	NO	NO	NO	NO
PF00781	DAGK_cat	NO	NO	NO	NO
PF00784	MyTH4	NO	NO	NO	NO
PF00786	PBD	NO	NO	NO	NO
PF00787	PX	NO	NO	NO	NO
PF00788	RA	NO	NO	NO	NO
PF00789	UBX	NO	NO	NO	NO
PF00791	ZU5	NO	NO	NO	NO
PF00792	PI3K_C2	NO	NO	NO	NO
PF00794	PI3K_rbd	NO	NO	NO	NO
PF00795	CN_hydrolase	NO	NO	NO	NO
PF00797	Acetyltransf_2	NO	NO	NO	NO
PF00801	PKD	NO	NO	NO	NO
PF00805	Pentapeptide	NO	NO	NO	NO
PF00806	PUF	NO	NO	NO	NO
PF00808	CBFD_NFYB_HMF	NO	NO	NO	NO
PF00809	Pterin_bind	NO	NO	NO	NO
PF00810	ER_lumen_recept	NO	NO	NO	NO
PF00811	Ependymin	NO	NO	NO	NO
PF00812	Ephrin	NO	NO	NO	NO
PF00814	Peptidase_M22	NO	NO	NO	NO
PF00817	IMS	NO	NO	NO	NO
PF00821	PEPCK_C	NO	NO	NO	NO
PF00822	PMP22_Claudin	NO	NO	NO	NO
PF00828	Ribosomal_L27A	NO	NO	NO	NO
PF00830	Ribosomal_L28	NO	NO	NO	NO
PF00832	Ribosomal_L39	NO	NO	NO	NO
PF00834	Ribul_P_3_epim	NO	NO	NO	NO
PF00835	SNAP-25	NO	NO	NO	NO
PF00836	Stathmin	NO	NO	NO	NO
PF00837	T4_deiodinase	NO	NO	NO	NO
PF00838	TCTP	NO	NO	NO	NO
PF00839	Cys_rich_FGFR	NO	NO	NO	NO
PF00841	Protamine_P2	NO	NO	NO	NO
PF00849	PseudoU_synth_2	NO	NO	NO	NO
PF00852	Glyco_transf_10	NO	NO	NO	NO
PF00853	Runt	NO	NO	NO	NO
PF00854	PTR2	NO	NO	NO	NO
PF00857	Isochorismatase	NO	NO	NO	NO
PF00859	CTF_NFI	NO	NO	NO	NO
PF00860	Xan_ur_permease	NO	NO	NO	NO
PF00864	P2X_receptor	NO	NO	NO	NO
PF00865	Osteopontin	NO	NO	NO	NO
PF00867	XPG_I	NO	NO	NO	NO
PF00868	Transglut_N	NO	NO	NO	NO
PF00870	P53	NO	NO	NO	NO
PF00875	DNA_photolyase	NO	NO	NO	NO
PF00876	Innexin	NO	NO	NO	NO
PF00878	CIMR	NO	NO	NO	NO
PF00879	Defensin_propep	NO	NO	NO	NO
PF00880	Nebulin	NO	NO	NO	NO
PF00881	Nitroreductase	NO	NO	NO	NO
PF00882	Zn_dep_PLPC	NO	NO	NO	NO
PF00884	Sulfatase	NO	NO	NO	NO
PF00886	Ribosomal_S16	NO	NO	NO	NO
PF00887	ACBP	NO	NO	NO	NO
PF00889	EF_TS	NO	NO	NO	NO
PF00890	FAD_binding_2	NO	NO	NO	NO
PF00891	Methyltransf_2	NO	NO	NO	NO
PF00892	EamA	NO	NO	NO	NO
PF00895	ATP-synt_8	NO	NO	NO	NO
PF00903	Glyoxalase	NO	NO	NO	NO
PF00904	Involucrin	NO	NO	NO	NO
PF00907	T-box	NO	NO	NO	NO
PF00909	Ammonium_transp	NO	NO	NO	NO
PF00916	Sulfate_transp	NO	NO	NO	NO
PF00918	Gastrin	NO	NO	NO	NO
PF00919	UPF0004	NO	NO	NO	NO
PF00923	TAL_FSA	NO	NO	NO	NO
PF00927	Transglut_C	NO	NO	NO	NO
PF00932	LTD	NO	NO	NO	NO
PF00935	Ribosomal_L44	NO	NO	NO	NO
PF00939	Na_sulph_symp	NO	NO	NO	NO
PF00940	RNA_pol	NO	NO	NO	NO
PF00941	FAD_binding_5	NO	NO	NO	NO
PF00953	Glycos_transf_4	NO	NO	NO	NO
PF00955	HCO3_cotransp	NO	NO	NO	NO
PF00958	GMP_synt_C	NO	NO	NO	NO
PF00962	A_deaminase	NO	NO	NO	NO
PF00965	TIMP	NO	NO	NO	NO
PF00975	Thioesterase	NO	NO	NO	NO
PF00976	ACTH_domain	NO	NO	NO	NO
PF00984	UDPG_MGDP_dh	NO	NO	NO	NO
PF00988	CPSase_sm_chain	NO	NO	NO	NO
PF00989	PAS	NO	NO	NO	NO
PF00996	GDI	NO	NO	NO	NO
PF00997	Casein_kappa	NO	NO	NO	NO
PF00999	Na_H_Exchanger	NO	NO	NO	NO
PF01000	RNA_pol_A_bac	NO	NO	NO	NO
PF01008	IF-2B	NO	NO	NO	NO
PF01011	PQQ	NO	NO	NO	NO
PF01012	ETF	NO	NO	NO	NO
PF01015	Ribosomal_S3Ae	NO	NO	NO	NO
PF01016	Ribosomal_L27	NO	NO	NO	NO
PF01017	STAT_alpha	NO	NO	NO	NO
PF01018	GTP1_OBG	NO	NO	NO	NO
PF01019	G_glu_transpept	NO	NO	NO	NO
PF01020	Ribosomal_L40e	NO	NO	NO	NO
PF01025	GrpE	NO	NO	NO	NO
PF01026	TatD_DNase	NO	NO	NO	NO
PF01027	Bax1-I	NO	NO	NO	NO
PF01028	Topoisom_I	NO	NO	NO	NO
PF01031	Dynamin_M	NO	NO	NO	NO
PF01033	Somatomedin_B	NO	NO	NO	NO
PF01034	Syndecan	NO	NO	NO	NO
PF01039	Carboxyl_trans	NO	NO	NO	NO
PF01040	UbiA	NO	NO	NO	NO
PF01042	Ribonuc_L-PSP	NO	NO	NO	NO
PF01048	PNP_UDP_1	NO	NO	NO	NO
PF01049	Cadherin_C	NO	NO	NO	NO
PF01053	Cys_Met_Meta_PP	NO	NO	NO	NO
PF01055	Glyco_hydro_31	NO	NO	NO	NO
PF01056	Myc_N	NO	NO	NO	NO
PF01058	Oxidored_q6	NO	NO	NO	NO
PF01059	Oxidored_q5_N	NO	NO	NO	NO
PF01061	ABC2_membrane	NO	NO	NO	NO
PF01062	Bestrophin	NO	NO	NO	NO
PF01063	Aminotran_4	NO	NO	NO	NO
PF01064	Activin_recp	NO	NO	NO	NO
PF01066	CDP-OH_P_transf	NO	NO	NO	NO
PF01067	Calpain_III	NO	NO	NO	NO
PF01068	DNA_ligase_A_M	NO	NO	NO	NO
PF01070	FMN_dh	NO	NO	NO	NO
PF01071	GARS_A	NO	NO	NO	NO
PF01073	3Beta_HSD	NO	NO	NO	NO
PF01074	Glyco_hydro_38	NO	NO	NO	NO
PF01079	Hint	NO	NO	NO	NO
PF01080	Presenilin	NO	NO	NO	NO
PF01082	Cu2_monooxygen	NO	NO	NO	NO
PF01084	Ribosomal_S18	NO	NO	NO	NO
PF01085	HH_signal	NO	NO	NO	NO
PF01086	Clathrin_lg_ch	NO	NO	NO	NO
PF01087	GalP_UDP_transf	NO	NO	NO	NO
PF01090	Ribosomal_S19e	NO	NO	NO	NO
PF01091	PTN_MK_C	NO	NO	NO	NO
PF01092	Ribosomal_S6e	NO	NO	NO	NO
PF01093	Clusterin	NO	NO	NO	NO
PF01094	ANF_receptor	NO	NO	NO	NO
PF01099	Uteroglobin	NO	NO	NO	NO
PF01101	HMG14_17	NO	NO	NO	NO
PF01103	Bac_surface_Ag	NO	NO	NO	NO
PF01105	EMP24_GP25L	NO	NO	NO	NO
PF01106	NifU	NO	NO	NO	NO
PF01108	Tissue_fac	NO	NO	NO	NO
PF01109	GM_CSF	NO	NO	NO	NO
PF01110	CNTF	NO	NO	NO	NO
PF01112	Asparaginase_2	NO	NO	NO	NO
PF01114	Colipase	NO	NO	NO	NO
PF01119	DNA_mis_repair	NO	NO	NO	NO
PF01120	Alpha_L_fucos	NO	NO	NO	NO
PF01121	CoaE	NO	NO	NO	NO
PF01122	Cobalamin_bind	NO	NO	NO	NO
PF01124	MAPEG	NO	NO	NO	NO
PF01125	G10	NO	NO	NO	NO
PF01126	Heme_oxygenase	NO	NO	NO	NO
PF01127	Sdh_cyt	NO	NO	NO	NO
PF01129	ART	NO	NO	NO	NO
PF01130	CD36	NO	NO	NO	NO
PF01131	Topoisom_bac	NO	NO	NO	NO
PF01133	ER	NO	NO	NO	NO
PF01134	GIDA	NO	NO	NO	NO
PF01137	RTC	NO	NO	NO	NO
PF01139	RtcB	NO	NO	NO	NO
PF01140	Gag_MA	NO	NO	NO	NO
PF01142	TruD	NO	NO	NO	NO
PF01144	CoA_trans	NO	NO	NO	NO
PF01145	Band_7	NO	NO	NO	NO
PF01146	Caveolin	NO	NO	NO	NO
PF01149	Fapy_DNA_glyco	NO	NO	NO	NO
PF01150	GDA1_CD39	NO	NO	NO	NO
PF01151	ELO	NO	NO	NO	NO
PF01153	Glypican	NO	NO	NO	NO
PF01154	HMG_CoA_synt_N	NO	NO	NO	NO
PF01157	Ribosomal_L21e	NO	NO	NO	NO
PF01158	Ribosomal_L36e	NO	NO	NO	NO
PF01159	Ribosomal_L6e	NO	NO	NO	NO
PF01160	Opiods_neuropep	NO	NO	NO	NO
PF01161	PBP	NO	NO	NO	NO
PF01166	TSC22	NO	NO	NO	NO
PF01167	Tub	NO	NO	NO	NO
PF01168	Ala_racemase_N	NO	NO	NO	NO
PF01169	UPF0016	NO	NO	NO	NO
PF01170	UPF0020	NO	NO	NO	NO
PF01171	ATP_bind_3	NO	NO	NO	NO
PF01172	SBDS	NO	NO	NO	NO
PF01175	Urocanase	NO	NO	NO	NO
PF01179	Cu_amine_oxid	NO	NO	NO	NO
PF01180	DHO_dh	NO	NO	NO	NO
PF01182	Glucosamine_iso	NO	NO	NO	NO
PF01186	Lysyl_oxidase	NO	NO	NO	NO
PF01187	MIF	NO	NO	NO	NO
PF01189	Methyltr_RsmB-F	NO	NO	NO	NO
PF01191	RNA_pol_Rpb5_C	NO	NO	NO	NO
PF01194	RNA_pol_N	NO	NO	NO	NO
PF01195	Pept_tRNA_hydro	NO	NO	NO	NO
PF01196	Ribosomal_L17	NO	NO	NO	NO
PF01198	Ribosomal_L31e	NO	NO	NO	NO
PF01199	Ribosomal_L34e	NO	NO	NO	NO
PF01200	Ribosomal_S28e	NO	NO	NO	NO
PF01201	Ribosomal_S8e	NO	NO	NO	NO
PF01202	SKI	NO	NO	NO	NO
PF01204	Trehalase	NO	NO	NO	NO
PF01205	UPF0029	NO	NO	NO	NO
PF01207	Dus	NO	NO	NO	NO
PF01208	URO-D	NO	NO	NO	NO
PF01209	Ubie_methyltran	NO	NO	NO	NO
PF01210	NAD_Gly3P_dh_N	NO	NO	NO	NO
PF01212	Beta_elim_lyase	NO	NO	NO	NO
PF01213	CAP_N	NO	NO	NO	NO
PF01215	COX5B	NO	NO	NO	NO
PF01216	Calsequestrin	NO	NO	NO	NO
PF01217	Clat_adaptor_s	NO	NO	NO	NO
PF01218	Coprogen_oxidas	NO	NO	NO	NO
PF01222	ERG4_ERG24	NO	NO	NO	NO
PF01223	Endonuclease_NS	NO	NO	NO	NO
PF01227	GTP_cyclohydroI	NO	NO	NO	NO
PF01229	Glyco_hydro_39	NO	NO	NO	NO
PF01230	HIT	NO	NO	NO	NO
PF01231	IDO	NO	NO	NO	NO
PF01233	NMT	NO	NO	NO	NO
PF01234	NNMT_PNMT_TEMT	NO	NO	NO	NO
PF01237	Oxysterol_BP	NO	NO	NO	NO
PF01238	PMI_typeI	NO	NO	NO	NO
PF01242	PTPS	NO	NO	NO	NO
PF01244	Peptidase_M19	NO	NO	NO	NO
PF01245	Ribosomal_L19	NO	NO	NO	NO
PF01246	Ribosomal_L24e	NO	NO	NO	NO
PF01247	Ribosomal_L35Ae	NO	NO	NO	NO
PF01249	Ribosomal_S21e	NO	NO	NO	NO
PF01250	Ribosomal_S6	NO	NO	NO	NO
PF01251	Ribosomal_S7e	NO	NO	NO	NO
PF01253	SUI1	NO	NO	NO	NO
PF01254	TP2	NO	NO	NO	NO
PF01255	Prenyltransf	NO	NO	NO	NO
PF01259	SAICAR_synt	NO	NO	NO	NO
PF01261	AP_endonuc_2	NO	NO	NO	NO
PF01262	AlaDh_PNT_C	NO	NO	NO	NO
PF01263	Aldose_epim	NO	NO	NO	NO
PF01265	Cyto_heme_lyase	NO	NO	NO	NO
PF01266	DAO	NO	NO	NO	NO
PF01268	FTHFS	NO	NO	NO	NO
PF01269	Fibrillarin	NO	NO	NO	NO
PF01271	Granin	NO	NO	NO	NO
PF01273	LBP_BPI_CETP	NO	NO	NO	NO
PF01275	Myelin_PLP	NO	NO	NO	NO
PF01279	Parathyroid	NO	NO	NO	NO
PF01281	Ribosomal_L9_N	NO	NO	NO	NO
PF01282	Ribosomal_S24e	NO	NO	NO	NO
PF01283	Ribosomal_S26e	NO	NO	NO	NO
PF01284	MARVEL	NO	NO	NO	NO
PF01286	XPA_N	NO	NO	NO	NO
PF01287	eIF-5a	NO	NO	NO	NO
PF01290	Thymosin	NO	NO	NO	NO
PF01291	LIF_OSM	NO	NO	NO	NO
PF01296	Galanin	NO	NO	NO	NO
PF01299	Lamp	NO	NO	NO	NO
PF01300	Sua5_yciO_yrdC	NO	NO	NO	NO
PF01301	Glyco_hydro_35	NO	NO	NO	NO
PF01315	Ald_Xan_dh_C	NO	NO	NO	NO
PF01321	Creatinase_N	NO	NO	NO	NO
PF01329	Pterin_4a	NO	NO	NO	NO
PF01331	mRNA_cap_enzyme	NO	NO	NO	NO
PF01335	DED	NO	NO	NO	NO
PF01342	SAND	NO	NO	NO	NO
PF01347	Vitellogenin_N	NO	NO	NO	NO
PF01351	RNase_HII	NO	NO	NO	NO
PF01352	KRAB	NO	NO	NO	NO
PF01363	FYVE	NO	NO	NO	NO
PF01365	RYDR_ITPR	NO	NO	NO	NO
PF01368	DHH	NO	NO	NO	NO
PF01370	Epimerase	NO	NO	NO	NO
PF01379	Porphobil_deam	NO	NO	NO	NO
PF01380	SIS	NO	NO	NO	NO
PF01384	PHO4	NO	NO	NO	NO
PF01387	Synuclein	NO	NO	NO	NO
PF01388	ARID	NO	NO	NO	NO
PF01390	SEA	NO	NO	NO	NO
PF01391	Collagen	NO	NO	NO	NO
PF01392	Fz	NO	NO	NO	NO
PF01396	zf-C4_Topoisom	NO	NO	NO	NO
PF01398	JAB	NO	NO	NO	NO
PF01399	PCI	NO	NO	NO	NO
PF01403	Sema	NO	NO	NO	NO
PF01406	tRNA-synt_1e	NO	NO	NO	NO
PF01409	tRNA-synt_2d	NO	NO	NO	NO
PF01410	COLFI	NO	NO	NO	NO
PF01411	tRNA-synt_2c	NO	NO	NO	NO
PF01412	ArfGap	NO	NO	NO	NO
PF01413	C4	NO	NO	NO	NO
PF01414	DSL	NO	NO	NO	NO
PF01415	IL7	NO	NO	NO	NO
PF01416	PseudoU_synth_1	NO	NO	NO	NO
PF01417	ENTH	NO	NO	NO	NO
PF01422	zf-NF-X1	NO	NO	NO	NO
PF01424	R3H	NO	NO	NO	NO
PF01428	zf-AN1	NO	NO	NO	NO
PF01429	MBD	NO	NO	NO	NO
PF01431	Peptidase_M13	NO	NO	NO	NO
PF01434	Peptidase_M41	NO	NO	NO	NO
PF01436	NHL	NO	NO	NO	NO
PF01437	PSI	NO	NO	NO	NO
PF01442	Apolipoprotein	NO	NO	NO	NO
PF01448	ELM2	NO	NO	NO	NO
PF01454	MAGE	NO	NO	NO	NO
PF01457	Peptidase_M8	NO	NO	NO	NO
PF01459	Porin_3	NO	NO	NO	NO
PF01462	LRRNT	NO	NO	NO	NO
PF01463	LRRCT	NO	NO	NO	NO
PF01465	GRIP	NO	NO	NO	NO
PF01466	Skp1	NO	NO	NO	NO
PF01467	CTP_transf_like	NO	NO	NO	NO
PF01470	Peptidase_C15	NO	NO	NO	NO
PF01471	PG_binding_1	NO	NO	NO	NO
PF01472	PUA	NO	NO	NO	NO
PF01476	LysM	NO	NO	NO	NO
PF01477	PLAT	NO	NO	NO	NO
PF01479	S4	NO	NO	NO	NO
PF01480	PWI	NO	NO	NO	NO
PF01485	IBR	NO	NO	NO	NO
PF01490	Aa_trans	NO	NO	NO	NO
PF01491	Frataxin_Cyay	NO	NO	NO	NO
PF01494	FAD_binding_3	NO	NO	NO	NO
PF01500	Keratin_B2	NO	NO	NO	NO
PF01501	Glyco_transf_8	NO	NO	NO	NO
PF01504	PIP5K	NO	NO	NO	NO
PF01505	Vault	NO	NO	NO	NO
PF01507	PAPS_reduct	NO	NO	NO	NO
PF01509	TruB_N	NO	NO	NO	NO
PF01512	Complex1_51K	NO	NO	NO	NO
PF01513	NAD_kinase	NO	NO	NO	NO
PF01521	Fe-S_biosyn	NO	NO	NO	NO
PF01527	HTH_Tnp_1	NO	NO	NO	NO
PF01529	DHHC	NO	NO	NO	NO
PF01530	zf-C2HC	NO	NO	NO	NO
PF01531	Glyco_transf_11	NO	NO	NO	NO
PF01532	Glyco_hydro_47	NO	NO	NO	NO
PF01534	Frizzled	NO	NO	NO	NO
PF01535	PPR	NO	NO	NO	NO
PF01536	SAM_decarbox	NO	NO	NO	NO
PF01541	GIY-YIG	NO	NO	NO	NO
PF01545	Cation_efflux	NO	NO	NO	NO
PF01546	Peptidase_M20	NO	NO	NO	NO
PF01549	ShK	NO	NO	NO	NO
PF01551	Peptidase_M23	NO	NO	NO	NO
PF01553	Acyltransferase	NO	NO	NO	NO
PF01557	FAA_hydrolase	NO	NO	NO	NO
PF01562	Pep_M12B_propep	NO	NO	NO	NO
PF01565	FAD_binding_4	NO	NO	NO	NO
PF01566	Nramp	NO	NO	NO	NO
PF01569	PAP2	NO	NO	NO	NO
PF01571	GCV_T	NO	NO	NO	NO
PF01575	MaoC_dehydratas	NO	NO	NO	NO
PF01576	Myosin_tail_1	NO	NO	NO	NO
PF01582	TIR	NO	NO	NO	NO
PF01585	G-patch	NO	NO	NO	NO
PF01586	Basic	NO	NO	NO	NO
PF01588	tRNA_bind	NO	NO	NO	NO
PF01590	GAF	NO	NO	NO	NO
PF01591	6PF2K	NO	NO	NO	NO
PF01592	NifU_N	NO	NO	NO	NO
PF01595	DUF21	NO	NO	NO	NO
PF01596	Methyltransf_3	NO	NO	NO	NO
PF01597	GCV_H	NO	NO	NO	NO
PF01599	Ribosomal_S27	NO	NO	NO	NO
PF01602	Adaptin_N	NO	NO	NO	NO
PF01607	CBM_14	NO	NO	NO	NO
PF01608	I_LWEQ	NO	NO	NO	NO
PF01612	DNA_pol_A_exo1	NO	NO	NO	NO
PF01619	Pro_dh	NO	NO	NO	NO
PF01624	MutS_I	NO	NO	NO	NO
PF01625	PMSR	NO	NO	NO	NO
PF01630	Glyco_hydro_56	NO	NO	NO	NO
PF01632	Ribosomal_L35p	NO	NO	NO	NO
PF01636	APH	NO	NO	NO	NO
PF01642	MM_CoA_mutase	NO	NO	NO	NO
PF01648	ACPS	NO	NO	NO	NO
PF01655	Ribosomal_L32e	NO	NO	NO	NO
PF01658	Inos-1-P_synth	NO	NO	NO	NO
PF01661	Macro	NO	NO	NO	NO
PF01663	Phosphodiest	NO	NO	NO	NO
PF01667	Ribosomal_S27e	NO	NO	NO	NO
PF01669	Myelin_MBP	NO	NO	NO	NO
PF01687	Flavokinase	NO	NO	NO	NO
PF01693	Cauli_VI	NO	NO	NO	NO
PF01694	Rhomboid	NO	NO	NO	NO
PF01699	Na_Ca_ex	NO	NO	NO	NO
PF01702	TGT	NO	NO	NO	NO
PF01704	UDPGP	NO	NO	NO	NO
PF01709	Transcrip_reg	NO	NO	NO	NO
PF01712	dNK	NO	NO	NO	NO
PF01713	Smr	NO	NO	NO	NO
PF01715	IPPT	NO	NO	NO	NO
PF01722	BolA	NO	NO	NO	NO
PF01725	Ham1p_like	NO	NO	NO	NO
PF01728	FtsJ	NO	NO	NO	NO
PF01731	Arylesterase	NO	NO	NO	NO
PF01733	Nucleoside_tran	NO	NO	NO	NO
PF01734	Patatin	NO	NO	NO	NO
PF01735	PLA2_B	NO	NO	NO	NO
PF01738	DLH	NO	NO	NO	NO
PF01740	STAS	NO	NO	NO	NO
PF01743	PolyA_pol	NO	NO	NO	NO
PF01746	tRNA_m1G_MT	NO	NO	NO	NO
PF01747	ATP-sulfurylase	NO	NO	NO	NO
PF01749	IBB	NO	NO	NO	NO
PF01751	Toprim	NO	NO	NO	NO
PF01754	zf-A20	NO	NO	NO	NO
PF01755	Glyco_transf_25	NO	NO	NO	NO
PF01756	ACOX	NO	NO	NO	NO
PF01758	SBF	NO	NO	NO	NO
PF01759	NTR	NO	NO	NO	NO
PF01762	Galactosyl_T	NO	NO	NO	NO
PF01764	Lipase_3	NO	NO	NO	NO
PF01765	RRF	NO	NO	NO	NO
PF01769	MgtE	NO	NO	NO	NO
PF01770	Folate_carrier	NO	NO	NO	NO
PF01773	Nucleos_tra2_N	NO	NO	NO	NO
PF01776	Ribosomal_L22e	NO	NO	NO	NO
PF01778	Ribosomal_L28e	NO	NO	NO	NO
PF01779	Ribosomal_L29e	NO	NO	NO	NO
PF01780	Ribosomal_L37ae	NO	NO	NO	NO
PF01781	Ribosomal_L38e	NO	NO	NO	NO
PF01784	NIF3	NO	NO	NO	NO
PF01791	DeoC	NO	NO	NO	NO
PF01794	Ferric_reduct	NO	NO	NO	NO
PF01795	Methyltransf_5	NO	NO	NO	NO
PF01798	Nop	NO	NO	NO	NO
PF01799	Fer2_2	NO	NO	NO	NO
PF01803	LIM_bind	NO	NO	NO	NO
PF01805	Surp	NO	NO	NO	NO
PF01808	AICARFT_IMPCHas	NO	NO	NO	NO
PF01812	5-FTHF_cyc-lig	NO	NO	NO	NO
PF01813	ATP-synt_D	NO	NO	NO	NO
PF01814	Hemerythrin	NO	NO	NO	NO
PF01822	WSC	NO	NO	NO	NO
PF01823	MACPF	NO	NO	NO	NO
PF01835	A2M_N	NO	NO	NO	NO
PF01840	TCL1_MTCP1	NO	NO	NO	NO
PF01842	ACT	NO	NO	NO	NO
PF01844	HNH	NO	NO	NO	NO
PF01846	FF	NO	NO	NO	NO
PF01847	VHL	NO	NO	NO	NO
PF01849	NAC	NO	NO	NO	NO
PF01851	PC_rep	NO	NO	NO	NO
PF01852	START	NO	NO	NO	NO
PF01866	Diphthamide_syn	NO	NO	NO	NO
PF01868	UPF0086	NO	NO	NO	NO
PF01869	BcrAD_BadFG	NO	NO	NO	NO
PF01871	AMMECR1	NO	NO	NO	NO
PF01873	eIF-5_eIF-2B	NO	NO	NO	NO
PF01875	Memo	NO	NO	NO	NO
PF01876	RNase_P_p30	NO	NO	NO	NO
PF01878	EVE	NO	NO	NO	NO
PF01883	FeS_assembly_P	NO	NO	NO	NO
PF01885	PTS_2-RNA	NO	NO	NO	NO
PF01896	DNA_primase_S	NO	NO	NO	NO
PF01900	RNase_P_Rpp14	NO	NO	NO	NO
PF01902	Diphthami_syn_2	NO	NO	NO	NO
PF01907	Ribosomal_L37e	NO	NO	NO	NO
PF01909	NTP_transf_2	NO	NO	NO	NO
PF01912	eIF-6	NO	NO	NO	NO
PF01916	DS	NO	NO	NO	NO
PF01918	Alba	NO	NO	NO	NO
PF01920	Prefoldin_2	NO	NO	NO	NO
PF01923	Cob_adeno_trans	NO	NO	NO	NO
PF01926	MMR_HSR1	NO	NO	NO	NO
PF01927	Mut7-C	NO	NO	NO	NO
PF01928	CYTH	NO	NO	NO	NO
PF01931	NTPase_I-T	NO	NO	NO	NO
PF01936	NYN	NO	NO	NO	NO
PF01937	DUF89	NO	NO	NO	NO
PF01938	TRAM	NO	NO	NO	NO
PF01940	DUF92	NO	NO	NO	NO
PF01956	DUF106	NO	NO	NO	NO
PF01958	DUF108	NO	NO	NO	NO
PF01963	TraB	NO	NO	NO	NO
PF01965	DJ-1_PfpI	NO	NO	NO	NO
PF01966	HD	NO	NO	NO	NO
PF01967	MoaC	NO	NO	NO	NO
PF01968	Hydantoinase_A	NO	NO	NO	NO
PF01974	tRNA_int_endo	NO	NO	NO	NO
PF01979	Amidohydro_1	NO	NO	NO	NO
PF01980	UPF0066	NO	NO	NO	NO
PF01981	PTH2	NO	NO	NO	NO
PF01984	dsDNA_bind	NO	NO	NO	NO
PF01990	ATP-synt_F	NO	NO	NO	NO
PF01992	vATP-synt_AC39	NO	NO	NO	NO
PF01997	Translin	NO	NO	NO	NO
PF02002	TFIIE_alpha	NO	NO	NO	NO
PF02005	TRM	NO	NO	NO	NO
PF02008	zf-CXXC	NO	NO	NO	NO
PF02010	REJ	NO	NO	NO	NO
PF02014	Reeler	NO	NO	NO	NO
PF02017	CIDE-N	NO	NO	NO	NO
PF02019	WIF	NO	NO	NO	NO
PF02020	W2	NO	NO	NO	NO
PF02023	SCAN	NO	NO	NO	NO
PF02024	Leptin	NO	NO	NO	NO
PF02025	IL5	NO	NO	NO	NO
PF02026	RyR	NO	NO	NO	NO
PF02029	Caldesmon	NO	NO	NO	NO
PF02033	RBFA	NO	NO	NO	NO
PF02036	SCP2	NO	NO	NO	NO
PF02037	SAP	NO	NO	NO	NO
PF02038	ATP1G1_PLM_MAT8	NO	NO	NO	NO
PF02044	Bombesin	NO	NO	NO	NO
PF02046	COX6A	NO	NO	NO	NO
PF02055	Glyco_hydro_30	NO	NO	NO	NO
PF02057	Glyco_hydro_59	NO	NO	NO	NO
PF02058	Guanylin	NO	NO	NO	NO
PF02059	IL3	NO	NO	NO	NO
PF02060	ISK_Channel	NO	NO	NO	NO
PF02063	MARCKS	NO	NO	NO	NO
PF02070	NMU	NO	NO	NO	NO
PF02072	Orexin	NO	NO	NO	NO
PF02077	SURF4	NO	NO	NO	NO
PF02078	Synapsin	NO	NO	NO	NO
PF02079	TP1	NO	NO	NO	NO
PF02083	Urotensin_II	NO	NO	NO	NO
PF02089	Palm_thioest	NO	NO	NO	NO
PF02096	60KD_IMP	NO	NO	NO	NO
PF02099	Josephin	NO	NO	NO	NO
PF02100	ODC_AZ	NO	NO	NO	NO
PF02101	Ocular_alb	NO	NO	NO	NO
PF02104	SURF1	NO	NO	NO	NO
PF02106	Fanconi_C	NO	NO	NO	NO
PF02109	DAD	NO	NO	NO	NO
PF02114	Phosducin	NO	NO	NO	NO
PF02115	Rho_GDI	NO	NO	NO	NO
PF02121	IP_trans	NO	NO	NO	NO
PF02126	PTE	NO	NO	NO	NO
PF02130	UPF0054	NO	NO	NO	NO
PF02135	zf-TAZ	NO	NO	NO	NO
PF02137	A_deamin	NO	NO	NO	NO
PF02138	Beach	NO	NO	NO	NO
PF02140	Gal_Lectin	NO	NO	NO	NO
PF02141	DENN	NO	NO	NO	NO
PF02142	MGS	NO	NO	NO	NO
PF02144	Rad1	NO	NO	NO	NO
PF02145	Rap_GAP	NO	NO	NO	NO
PF02149	KA1	NO	NO	NO	NO
PF02150	RNA_POL_M_15KD	NO	NO	NO	NO
PF02155	GCR	NO	NO	NO	NO
PF02157	Man-6-P_recep	NO	NO	NO	NO
PF02158	Neuregulin	NO	NO	NO	NO
PF02159	Oest_recep	NO	NO	NO	NO
PF02161	Prog_receptor	NO	NO	NO	NO
PF02163	Peptidase_M50	NO	NO	NO	NO
PF02166	Androgen_recep	NO	NO	NO	NO
PF02167	Cytochrom_C1	NO	NO	NO	NO
PF02170	PAZ	NO	NO	NO	NO
PF02171	Piwi	NO	NO	NO	NO
PF02176	zf-TRAF	NO	NO	NO	NO
PF02177	APP_N	NO	NO	NO	NO
PF02178	AT_hook	NO	NO	NO	NO
PF02179	BAG	NO	NO	NO	NO
PF02181	FH2	NO	NO	NO	NO
PF02182	SAD_SRA	NO	NO	NO	NO
PF02184	HAT	NO	NO	NO	NO
PF02185	HR1	NO	NO	NO	NO
PF02186	TFIIE_beta	NO	NO	NO	NO
PF02187	GAS2	NO	NO	NO	NO
PF02188	GoLoco	NO	NO	NO	NO
PF02189	ITAM	NO	NO	NO	NO
PF02190	LON_substr_bdg	NO	NO	NO	NO
PF02191	OLF	NO	NO	NO	NO
PF02192	PI3K_p85B	NO	NO	NO	NO
PF02194	PXA	NO	NO	NO	NO
PF02195	ParBc	NO	NO	NO	NO
PF02196	RBD	NO	NO	NO	NO
PF02198	SAM_PNT	NO	NO	NO	NO
PF02199	SapA	NO	NO	NO	NO
PF02204	VPS9	NO	NO	NO	NO
PF02205	WH2	NO	NO	NO	NO
PF02208	Sorb	NO	NO	NO	NO
PF02209	VHP	NO	NO	NO	NO
PF02212	GED	NO	NO	NO	NO
PF02218	HS1_rep	NO	NO	NO	NO
PF02219	MTHFR	NO	NO	NO	NO
PF02221	E1_DerP2_DerF2	NO	NO	NO	NO
PF02230	Abhydrolase_2	NO	NO	NO	NO
PF02233	PNTB	NO	NO	NO	NO
PF02234	CDI	NO	NO	NO	NO
PF02237	BPL_C	NO	NO	NO	NO
PF02244	Propep_M14	NO	NO	NO	NO
PF02245	Pur_DNA_glyco	NO	NO	NO	NO
PF02251	PA28_alpha	NO	NO	NO	NO
PF02252	PA28_beta	NO	NO	NO	NO
PF02256	Fe_hyd_SSU	NO	NO	NO	NO
PF02257	RFX_DNA_binding	NO	NO	NO	NO
PF02259	FAT	NO	NO	NO	NO
PF02260	FATC	NO	NO	NO	NO
PF02263	GBP	NO	NO	NO	NO
PF02267	Rib_hydrolayse	NO	NO	NO	NO
PF02268	TFIIA_gamma_N	NO	NO	NO	NO
PF02269	TFIID-18kDa	NO	NO	NO	NO
PF02270	TFIIF_beta	NO	NO	NO	NO
PF02272	DHHA1	NO	NO	NO	NO
PF02275	CBAH	NO	NO	NO	NO
PF02284	COX5A	NO	NO	NO	NO
PF02285	COX8	NO	NO	NO	NO
PF02290	SRP14	NO	NO	NO	NO
PF02291	TFIID-31kDa	NO	NO	NO	NO
PF02295	z-alpha	NO	NO	NO	NO
PF02297	COX6B	NO	NO	NO	NO
PF02310	B12-binding	NO	NO	NO	NO
PF02312	CBF_beta	NO	NO	NO	NO
PF02319	E2F_TDP	NO	NO	NO	NO
PF02320	UCR_hinge	NO	NO	NO	NO
PF02330	MAM33	NO	NO	NO	NO
PF02347	GDC-P	NO	NO	NO	NO
PF02348	CTP_transf_3	NO	NO	NO	NO
PF02350	Epimerase_2	NO	NO	NO	NO
PF02351	GDNF	NO	NO	NO	NO
PF02354	Latrophilin	NO	NO	NO	NO
PF02366	PMT	NO	NO	NO	NO
PF02368	Big_2	NO	NO	NO	NO
PF02372	IL15	NO	NO	NO	NO
PF02374	ArsA_ATPase	NO	NO	NO	NO
PF02375	JmjN	NO	NO	NO	NO
PF02376	CUT	NO	NO	NO	NO
PF02377	Dishevelled	NO	NO	NO	NO
PF02383	Syja_N	NO	NO	NO	NO
PF02390	Methyltransf_4	NO	NO	NO	NO
PF02391	MoaE	NO	NO	NO	NO
PF02394	IL1_propep	NO	NO	NO	NO
PF02403	Seryl_tRNA_N	NO	NO	NO	NO
PF02404	SCF	NO	NO	NO	NO
PF02412	TSP_3	NO	NO	NO	NO
PF02423	OCD_Mu_crystall	NO	NO	NO	NO
PF02434	Fringe	NO	NO	NO	NO
PF02436	PYC_OADA	NO	NO	NO	NO
PF02437	Ski_Sno	NO	NO	NO	NO
PF02450	LCAT	NO	NO	NO	NO
PF02453	Reticulon	NO	NO	NO	NO
PF02460	Patched	NO	NO	NO	NO
PF02466	Tim17	NO	NO	NO	NO
PF02469	Fasciclin	NO	NO	NO	NO
PF02475	Met_10	NO	NO	NO	NO
PF02485	Branch	NO	NO	NO	NO
PF02487	CLN3	NO	NO	NO	NO
PF02492	cobW	NO	NO	NO	NO
PF02493	MORN	NO	NO	NO	NO
PF02494	HYR	NO	NO	NO	NO
PF02515	CoA_transf_3	NO	NO	NO	NO
PF02517	Abi	NO	NO	NO	NO
PF02518	HATPase_c	NO	NO	NO	NO
PF02525	Flavodoxin_2	NO	NO	NO	NO
PF02535	Zip	NO	NO	NO	NO
PF02536	mTERF	NO	NO	NO	NO
PF02538	Hydantoinase_B	NO	NO	NO	NO
PF02540	NAD_synthase	NO	NO	NO	NO
PF02544	Steroid_dh	NO	NO	NO	NO
PF02545	Maf	NO	NO	NO	NO
PF02567	PhzC-PhzF	NO	NO	NO	NO
PF02574	S-methyl_trans	NO	NO	NO	NO
PF02578	Cu-oxidase_4	NO	NO	NO	NO
PF02580	Tyr_Deacylase	NO	NO	NO	NO
PF02582	DUF155	NO	NO	NO	NO
PF02585	PIG-L	NO	NO	NO	NO
PF02586	SRAP	NO	NO	NO	NO
PF02594	DUF167	NO	NO	NO	NO
PF02597	ThiS	NO	NO	NO	NO
PF02598	Methyltrn_RNA_3	NO	NO	NO	NO
PF02602	HEM4	NO	NO	NO	NO
PF02607	B12-binding_2	NO	NO	NO	NO
PF02628	COX15-CtaA	NO	NO	NO	NO
PF02629	CoA_binding	NO	NO	NO	NO
PF02630	SCO1-SenC	NO	NO	NO	NO
PF02636	Methyltransf_28	NO	NO	NO	NO
PF02637	GatB_Yqey	NO	NO	NO	NO
PF02666	PS_Dcarbxylase	NO	NO	NO	NO
PF02668	TauD	NO	NO	NO	NO
PF02676	TYW3	NO	NO	NO	NO
PF02678	Pirin	NO	NO	NO	NO
PF02686	Glu-tRNAGln	NO	NO	NO	NO
PF02689	Herpes_Helicase	NO	NO	NO	NO
PF02690	Na_Pi_cotrans	NO	NO	NO	NO
PF02696	UPF0061	NO	NO	NO	NO
PF02709	Glyco_transf_7C	NO	NO	NO	NO
PF02714	RSN1_7TM	NO	NO	NO	NO
PF02724	CDC45	NO	NO	NO	NO
PF02727	Cu_amine_oxidN2	NO	NO	NO	NO
PF02728	Cu_amine_oxidN3	NO	NO	NO	NO
PF02729	OTCace_N	NO	NO	NO	NO
PF02731	SKIP_SNW	NO	NO	NO	NO
PF02732	ERCC4	NO	NO	NO	NO
PF02733	Dak1	NO	NO	NO	NO
PF02734	Dak2	NO	NO	NO	NO
PF02735	Ku	NO	NO	NO	NO
PF02737	3HCDH_N	NO	NO	NO	NO
PF02738	Ald_Xan_dh_C2	NO	NO	NO	NO
PF02740	Colipase_C	NO	NO	NO	NO
PF02744	GalP_UDP_tr_C	NO	NO	NO	NO
PF02746	MR_MLE_N	NO	NO	NO	NO
PF02750	Synapsin_C	NO	NO	NO	NO
PF02751	TFIIA_gamma_C	NO	NO	NO	NO
PF02752	Arrestin_C	NO	NO	NO	NO
PF02755	RPEL	NO	NO	NO	NO
PF02758	PYRIN	NO	NO	NO	NO
PF02759	RUN	NO	NO	NO	NO
PF02760	HIN	NO	NO	NO	NO
PF02761	Cbl_N2	NO	NO	NO	NO
PF02765	POT1	NO	NO	NO	NO
PF02769	AIRS_C	NO	NO	NO	NO
PF02772	S-AdoMet_synt_M	NO	NO	NO	NO
PF02773	S-AdoMet_synt_C	NO	NO	NO	NO
PF02775	TPP_enzyme_C	NO	NO	NO	NO
PF02776	TPP_enzyme_N	NO	NO	NO	NO
PF02778	tRNA_int_endo_N	NO	NO	NO	NO
PF02779	Transket_pyr	NO	NO	NO	NO
PF02780	Transketolase_C	NO	NO	NO	NO
PF02781	G6PD_C	NO	NO	NO	NO
PF02782	FGGY_C	NO	NO	NO	NO
PF02784	Orn_Arg_deC_N	NO	NO	NO	NO
PF02785	Biotin_carb_C	NO	NO	NO	NO
PF02786	CPSase_L_D2	NO	NO	NO	NO
PF02787	CPSase_L_D3	NO	NO	NO	NO
PF02789	Peptidase_M17_N	NO	NO	NO	NO
PF02790	COX2_TM	NO	NO	NO	NO
PF02791	DDT	NO	NO	NO	NO
PF02799	NMT_C	NO	NO	NO	NO
PF02800	Gp_dh_C	NO	NO	NO	NO
PF02801	Ketoacyl-synt_C	NO	NO	NO	NO
PF02803	Thiolase_C	NO	NO	NO	NO
PF02806	Alpha-amylase_C	NO	NO	NO	NO
PF02807	ATP-gua_PtransN	NO	NO	NO	NO
PF02809	UIM	NO	NO	NO	NO
PF02812	ELFV_dehydrog_N	NO	NO	NO	NO
PF02815	MIR	NO	NO	NO	NO
PF02816	Alpha_kinase	NO	NO	NO	NO
PF02818	PPAK	NO	NO	NO	NO
PF02822	Antistasin	NO	NO	NO	NO
PF02823	ATP-synt_DE_N	NO	NO	NO	NO
PF02824	TGS	NO	NO	NO	NO
PF02825	WWE	NO	NO	NO	NO
PF02827	PKI	NO	NO	NO	NO
PF02828	L27	NO	NO	NO	NO
PF02833	DHHA2	NO	NO	NO	NO
PF02836	Glyco_hydro_2_C	NO	NO	NO	NO
PF02837	Glyco_hydro_2_N	NO	NO	NO	NO
PF02840	Prp18	NO	NO	NO	NO
PF02841	GBP_C	NO	NO	NO	NO
PF02843	GARS_C	NO	NO	NO	NO
PF02844	GARS_N	NO	NO	NO	NO
PF02845	CUE	NO	NO	NO	NO
PF02847	MA3	NO	NO	NO	NO
PF02852	Pyr_redox_dim	NO	NO	NO	NO
PF02862	DDHD	NO	NO	NO	NO
PF02864	STAT_bind	NO	NO	NO	NO
PF02865	STAT_int	NO	NO	NO	NO
PF02866	Ldh_1_C	NO	NO	NO	NO
PF02872	5_nucleotid_C	NO	NO	NO	NO
PF02874	ATP-synt_ab_N	NO	NO	NO	NO
PF02877	PARP_reg	NO	NO	NO	NO
PF02878	PGM_PMM_I	NO	NO	NO	NO
PF02879	PGM_PMM_II	NO	NO	NO	NO
PF02880	PGM_PMM_III	NO	NO	NO	NO
PF02881	SRP54_N	NO	NO	NO	NO
PF02882	THF_DHG_CYH_C	NO	NO	NO	NO
PF02885	Glycos_trans_3N	NO	NO	NO	NO
PF02886	LBP_BPI_CETP_C	NO	NO	NO	NO
PF02887	PK_C	NO	NO	NO	NO
PF02888	CaMBD	NO	NO	NO	NO
PF02889	Sec63	NO	NO	NO	NO
PF02891	zf-MIZ	NO	NO	NO	NO
PF02892	zf-BED	NO	NO	NO	NO
PF02893	GRAM	NO	NO	NO	NO
PF02894	GFO_IDH_MocA_C	NO	NO	NO	NO
PF02897	Peptidase_S9_N	NO	NO	NO	NO
PF02902	Peptidase_C48	NO	NO	NO	NO
PF02906	Fe_hyd_lg_C	NO	NO	NO	NO
PF02910	Succ_DH_flav_C	NO	NO	NO	NO
PF02911	Formyl_trans_C	NO	NO	NO	NO
PF02913	FAD-oxidase_C	NO	NO	NO	NO
PF02919	Topoisom_I_N	NO	NO	NO	NO
PF02921	UCR_TM	NO	NO	NO	NO
PF02922	CBM_48	NO	NO	NO	NO
PF02926	THUMP	NO	NO	NO	NO
PF02928	zf-C5HC2	NO	NO	NO	NO
PF02932	Neur_chan_memb	NO	NO	NO	NO
PF02934	GatB_N	NO	NO	NO	NO
PF02935	COX7C	NO	NO	NO	NO
PF02936	COX4	NO	NO	NO	NO
PF02937	COX6C	NO	NO	NO	NO
PF02938	GAD	NO	NO	NO	NO
PF02939	UcrQ	NO	NO	NO	NO
PF02946	GTF2I	NO	NO	NO	NO
PF02947	Flt3_lig	NO	NO	NO	NO
PF02948	Amelogenin	NO	NO	NO	NO
PF02953	zf-Tim10_DDP	NO	NO	NO	NO
PF02961	BAF	NO	NO	NO	NO
PF02965	Met_synt_B12	NO	NO	NO	NO
PF02969	TAF	NO	NO	NO	NO
PF02970	TBCA	NO	NO	NO	NO
PF02971	FTCD	NO	NO	NO	NO
PF02985	HEAT	NO	NO	NO	NO
PF02988	PLA2_inh	NO	NO	NO	NO
PF02990	EMP70	NO	NO	NO	NO
PF02996	Prefoldin	NO	NO	NO	NO
PF03002	Somatostatin	NO	NO	NO	NO
PF03006	HlyIII	NO	NO	NO	NO
PF03009	GDPD	NO	NO	NO	NO
PF03015	Sterile	NO	NO	NO	NO
PF03016	Exostosin	NO	NO	NO	NO
PF03020	LEM	NO	NO	NO	NO
PF03024	Folate_rec	NO	NO	NO	NO
PF03028	Dynein_heavy	NO	NO	NO	NO
PF03029	ATP_bind_1	NO	NO	NO	NO
PF03034	PSS	NO	NO	NO	NO
PF03036	Perilipin	NO	NO	NO	NO
PF03045	DAN	NO	NO	NO	NO
PF03051	Peptidase_C1_2	NO	NO	NO	NO
PF03055	RPE65	NO	NO	NO	NO
PF03061	4HBT	NO	NO	NO	NO
PF03062	MBOAT	NO	NO	NO	NO
PF03066	Nucleoplasmin	NO	NO	NO	NO
PF03071	GNT-I	NO	NO	NO	NO
PF03073	TspO_MBR	NO	NO	NO	NO
PF03074	GCS	NO	NO	NO	NO
PF03079	ARD	NO	NO	NO	NO
PF03081	Exo70	NO	NO	NO	NO
PF03083	MtN3_slv	NO	NO	NO	NO
PF03088	Str_synth	NO	NO	NO	NO
PF03089	RAG2	NO	NO	NO	NO
PF03091	CutA1	NO	NO	NO	NO
PF03096	Ndr	NO	NO	NO	NO
PF03099	BPL_LplA_LipB	NO	NO	NO	NO
PF03102	NeuB	NO	NO	NO	NO
PF03104	DNA_pol_B_exo1	NO	NO	NO	NO
PF03105	SPX	NO	NO	NO	NO
PF03109	ABC1	NO	NO	NO	NO
PF03114	BAR	NO	NO	NO	NO
PF03124	EXS	NO	NO	NO	NO
PF03127	GAT	NO	NO	NO	NO
PF03128	CXCXC	NO	NO	NO	NO
PF03129	HGTP_anticodon	NO	NO	NO	NO
PF03131	bZIP_Maf	NO	NO	NO	NO
PF03133	TTL	NO	NO	NO	NO
PF03134	TB2_DP1_HVA22	NO	NO	NO	NO
PF03137	OATP	NO	NO	NO	NO
PF03143	GTP_EFTU_D3	NO	NO	NO	NO
PF03147	FDX-ACB	NO	NO	NO	NO
PF03151	TPT	NO	NO	NO	NO
PF03152	UFD1	NO	NO	NO	NO
PF03153	TFIIA	NO	NO	NO	NO
PF03154	Atrophin-1	NO	NO	NO	NO
PF03155	Alg6_Alg8	NO	NO	NO	NO
PF03159	XRN_N	NO	NO	NO	NO
PF03160	Calx-beta	NO	NO	NO	NO
PF03164	Mon1	NO	NO	NO	NO
PF03165	MH1	NO	NO	NO	NO
PF03166	MH2	NO	NO	NO	NO
PF03171	2OG-FeII_Oxy	NO	NO	NO	NO
PF03172	HSR	NO	NO	NO	NO
PF03177	Nucleoporin_C	NO	NO	NO	NO
PF03178	CPSF_A	NO	NO	NO	NO
PF03179	V-ATPase_G	NO	NO	NO	NO
PF03184	DDE_1	NO	NO	NO	NO
PF03185	CaKB	NO	NO	NO	NO
PF03188	Cytochrom_B561	NO	NO	NO	NO
PF03189	Otopetrin	NO	NO	NO	NO
PF03190	Thioredox_DsbH	NO	NO	NO	NO
PF03194	LUC7	NO	NO	NO	NO
PF03199	GSH_synthase	NO	NO	NO	NO
PF03200	Glyco_hydro_63	NO	NO	NO	NO
PF03208	PRA1	NO	NO	NO	NO
PF03221	HTH_Tnp_Tc5	NO	NO	NO	NO
PF03223	V-ATPase_C	NO	NO	NO	NO
PF03226	Yippee-Mis18	NO	NO	NO	NO
PF03227	GILT	NO	NO	NO	NO
PF03232	COQ7	NO	NO	NO	NO
PF03234	CDC37_N	NO	NO	NO	NO
PF03247	Prothymosin	NO	NO	NO	NO
PF03248	Rer1	NO	NO	NO	NO
PF03250	Tropomodulin	NO	NO	NO	NO
PF03253	UT	NO	NO	NO	NO
PF03256	ANAPC10	NO	NO	NO	NO
PF03261	CDK5_activator	NO	NO	NO	NO
PF03265	DNase_II	NO	NO	NO	NO
PF03266	NTPase_1	NO	NO	NO	NO
PF03281	Mab-21	NO	NO	NO	NO
PF03283	PAE	NO	NO	NO	NO
PF03285	Paralemmin	NO	NO	NO	NO
PF03291	Pox_MCEL	NO	NO	NO	NO
PF03298	Stanniocalcin	NO	NO	NO	NO
PF03299	TF_AP-2	NO	NO	NO	NO
PF03301	Trp_dioxygenase	NO	NO	NO	NO
PF03311	Cornichon	NO	NO	NO	NO
PF03321	GH3	NO	NO	NO	NO
PF03328	HpcH_HpaI	NO	NO	NO	NO
PF03332	PMM	NO	NO	NO	NO
PF03343	SART-1	NO	NO	NO	NO
PF03345	DDOST_48kD	NO	NO	NO	NO
PF03348	Serinc	NO	NO	NO	NO
PF03351	DOMON	NO	NO	NO	NO
PF03357	Snf7	NO	NO	NO	NO
PF03359	GKAP	NO	NO	NO	NO
PF03360	Glyco_transf_43	NO	NO	NO	NO
PF03364	Polyketide_cyc	NO	NO	NO	NO
PF03367	zf-ZPR1	NO	NO	NO	NO
PF03368	Dicer_dimer	NO	NO	NO	NO
PF03370	CBM_21	NO	NO	NO	NO
PF03371	PRP38	NO	NO	NO	NO
PF03372	Exo_endo_phos	NO	NO	NO	NO
PF03378	CAS_CSE1	NO	NO	NO	NO
PF03381	CDC50	NO	NO	NO	NO
PF03388	Lectin_leg-like	NO	NO	NO	NO
PF03399	SAC3_GANP	NO	NO	NO	NO
PF03402	V1R	NO	NO	NO	NO
PF03403	PAF-AH_p_II	NO	NO	NO	NO
PF03404	Mo-co_dimer	NO	NO	NO	NO
PF03414	Glyco_transf_6	NO	NO	NO	NO
PF03416	Peptidase_C54	NO	NO	NO	NO
PF03435	Sacchrp_dh_NADP	NO	NO	NO	NO
PF03439	Spt5-NGN	NO	NO	NO	NO
PF03441	FAD_binding_7	NO	NO	NO	NO
PF03446	NAD_binding_2	NO	NO	NO	NO
PF03447	NAD_binding_3	NO	NO	NO	NO
PF03450	CO_deh_flav_C	NO	NO	NO	NO
PF03451	HELP	NO	NO	NO	NO
PF03455	dDENN	NO	NO	NO	NO
PF03456	uDENN	NO	NO	NO	NO
PF03462	PCRF	NO	NO	NO	NO
PF03463	eRF1_1	NO	NO	NO	NO
PF03464	eRF1_2	NO	NO	NO	NO
PF03465	eRF1_3	NO	NO	NO	NO
PF03467	Smg4_UPF3	NO	NO	NO	NO
PF03473	MOSC	NO	NO	NO	NO
PF03474	DMA	NO	NO	NO	NO
PF03476	MOSC_N	NO	NO	NO	NO
PF03477	ATP-cone	NO	NO	NO	NO
PF03483	B3_4	NO	NO	NO	NO
PF03484	B5	NO	NO	NO	NO
PF03485	Arg_tRNA_synt_N	NO	NO	NO	NO
PF03489	SapB_2	NO	NO	NO	NO
PF03491	5HT_transport_N	NO	NO	NO	NO
PF03493	BK_channel_a	NO	NO	NO	NO
PF03494	Beta-APP	NO	NO	NO	NO
PF03501	S10_plectin	NO	NO	NO	NO
PF03508	Connexin43	NO	NO	NO	NO
PF03509	Connexin50	NO	NO	NO	NO
PF03511	Fanconi_A	NO	NO	NO	NO
PF03516	Filaggrin	NO	NO	NO	NO
PF03520	KCNQ_channel	NO	NO	NO	NO
PF03521	Kv2channel	NO	NO	NO	NO
PF03522	SLC12	NO	NO	NO	NO
PF03523	Macscav_rec	NO	NO	NO	NO
PF03528	Rabaptin	NO	NO	NO	NO
PF03529	TF_Otx	NO	NO	NO	NO
PF03530	SK_channel	NO	NO	NO	NO
PF03531	SSrecog	NO	NO	NO	NO
PF03533	SPO11_like	NO	NO	NO	NO
PF03540	TFIID_30kDa	NO	NO	NO	NO
PF03542	Tuberin	NO	NO	NO	NO
PF03546	Treacle	NO	NO	NO	NO
PF03547	Mem_trans	NO	NO	NO	NO
PF03567	Sulfotransfer_2	NO	NO	NO	NO
PF03577	Peptidase_C69	NO	NO	NO	NO
PF03587	EMG1	NO	NO	NO	NO
PF03600	CitMHS	NO	NO	NO	NO
PF03607	DCX	NO	NO	NO	NO
PF03615	GCM	NO	NO	NO	NO
PF03619	Solute_trans_a	NO	NO	NO	NO
PF03629	SASA	NO	NO	NO	NO
PF03630	Fumble	NO	NO	NO	NO
PF03632	Glyco_hydro_65m	NO	NO	NO	NO
PF03635	Vps35	NO	NO	NO	NO
PF03638	TCR	NO	NO	NO	NO
PF03643	Vps26	NO	NO	NO	NO
PF03644	Glyco_hydro_85	NO	NO	NO	NO
PF03645	Tctex-1	NO	NO	NO	NO
PF03647	Tmemb_14	NO	NO	NO	NO
PF03650	MPC	NO	NO	NO	NO
PF03657	UPF0113	NO	NO	NO	NO
PF03660	PHF5	NO	NO	NO	NO
PF03661	UPF0121	NO	NO	NO	NO
PF03662	Glyco_hydro_79n	NO	NO	NO	NO
PF03665	UPF0172	NO	NO	NO	NO
PF03666	NPR3	NO	NO	NO	NO
PF03669	UPF0139	NO	NO	NO	NO
PF03670	UPF0184	NO	NO	NO	NO
PF03671	Ufm1	NO	NO	NO	NO
PF03676	UPF0183	NO	NO	NO	NO
PF03690	UPF0160	NO	NO	NO	NO
PF03694	Erg28	NO	NO	NO	NO
PF03700	Sorting_nexin	NO	NO	NO	NO
PF03712	Cu2_monoox_C	NO	NO	NO	NO
PF03715	Noc2	NO	NO	NO	NO
PF03720	UDPG_MGDP_dh_C	NO	NO	NO	NO
PF03721	UDPG_MGDP_dh_N	NO	NO	NO	NO
PF03725	RNase_PH_C	NO	NO	NO	NO
PF03727	Hexokinase_2	NO	NO	NO	NO
PF03730	Ku_C	NO	NO	NO	NO
PF03731	Ku_N	NO	NO	NO	NO
PF03735	ENT	NO	NO	NO	NO
PF03736	EPTP	NO	NO	NO	NO
PF03747	ADP_ribosyl_GH	NO	NO	NO	NO
PF03762	VOMI	NO	NO	NO	NO
PF03765	CRAL_TRIO_N	NO	NO	NO	NO
PF03770	IPK	NO	NO	NO	NO
PF03782	AMOP	NO	NO	NO	NO
PF03792	PBC	NO	NO	NO	NO
PF03798	TRAM_LAG1_CLN8	NO	NO	NO	NO
PF03800	Nuf2	NO	NO	NO	NO
PF03801	Ndc80_HEC	NO	NO	NO	NO
PF03803	Scramblase	NO	NO	NO	NO
PF03807	F420_oxidored	NO	NO	NO	NO
PF03813	Nrap	NO	NO	NO	NO
PF03815	LCCL	NO	NO	NO	NO
PF03820	Mtc	NO	NO	NO	NO
PF03821	Mtp	NO	NO	NO	NO
PF03823	Neurokinin_B	NO	NO	NO	NO
PF03826	OAR	NO	NO	NO	NO
PF03827	Orexin_rec2	NO	NO	NO	NO
PF03828	PAP_assoc	NO	NO	NO	NO
PF03832	WSK	NO	NO	NO	NO
PF03836	RasGAP_C	NO	NO	NO	NO
PF03839	Sec62	NO	NO	NO	NO
PF03847	TFIID_20kDa	NO	NO	NO	NO
PF03849	Tfb2	NO	NO	NO	NO
PF03850	Tfb4	NO	NO	NO	NO
PF03859	CG-1	NO	NO	NO	NO
PF03868	Ribosomal_L6e_N	NO	NO	NO	NO
PF03871	RNA_pol_Rpb5_N	NO	NO	NO	NO
PF03874	RNA_pol_Rpb4	NO	NO	NO	NO
PF03875	Statherin	NO	NO	NO	NO
PF03878	YIF1	NO	NO	NO	NO
PF03879	Cgr1	NO	NO	NO	NO
PF03881	Fructosamin_kin	NO	NO	NO	NO
PF03896	TRAP_alpha	NO	NO	NO	NO
PF03900	Porphobil_deamC	NO	NO	NO	NO
PF03901	Glyco_transf_22	NO	NO	NO	NO
PF03908	Sec20	NO	NO	NO	NO
PF03909	BSD	NO	NO	NO	NO
PF03911	Sec61_beta	NO	NO	NO	NO
PF03914	CBF	NO	NO	NO	NO
PF03915	AIP3	NO	NO	NO	NO
PF03917	GSH_synth_ATP	NO	NO	NO	NO
PF03919	mRNA_cap_C	NO	NO	NO	NO
PF03920	TLE_N	NO	NO	NO	NO
PF03921	ICAM_N	NO	NO	NO	NO
PF03932	CutC	NO	NO	NO	NO
PF03937	Sdh5	NO	NO	NO	NO
PF03941	INCENP_ARK-bind	NO	NO	NO	NO
PF03942	DTW	NO	NO	NO	NO
PF03947	Ribosomal_L2_C	NO	NO	NO	NO
PF03949	Malic_M	NO	NO	NO	NO
PF03950	tRNA-synt_1c_C	NO	NO	NO	NO
PF03951	Gln-synt_N	NO	NO	NO	NO
PF03953	Tubulin_C	NO	NO	NO	NO
PF03954	Lectin_N	NO	NO	NO	NO
PF03957	Jun	NO	NO	NO	NO
PF03959	FSH1	NO	NO	NO	NO
PF03962	Mnd1	NO	NO	NO	NO
PF03966	Trm112p	NO	NO	NO	NO
PF03969	AFG1_ATPase	NO	NO	NO	NO
PF03972	MmgE_PrpD	NO	NO	NO	NO
PF03980	Nnf1	NO	NO	NO	NO
PF03981	Ubiq_cyt_C_chap	NO	NO	NO	NO
PF03982	DAGAT	NO	NO	NO	NO
PF03986	Autophagy_N	NO	NO	NO	NO
PF03987	Autophagy_act_C	NO	NO	NO	NO
PF03992	ABM	NO	NO	NO	NO
PF03997	VPS28	NO	NO	NO	NO
PF03998	Utp11	NO	NO	NO	NO
PF04000	Sas10_Utp3	NO	NO	NO	NO
PF04003	Utp12	NO	NO	NO	NO
PF04004	Leo1	NO	NO	NO	NO
PF04005	Hus1	NO	NO	NO	NO
PF04006	Mpp10	NO	NO	NO	NO
PF04031	Las1	NO	NO	NO	NO
PF04032	Rpr2	NO	NO	NO	NO
PF04034	Ribo_biogen_C	NO	NO	NO	NO
PF04037	DUF382	NO	NO	NO	NO
PF04042	DNA_pol_E_B	NO	NO	NO	NO
PF04045	P34-Arc	NO	NO	NO	NO
PF04046	PSP	NO	NO	NO	NO
PF04048	Sec8_exocyst	NO	NO	NO	NO
PF04049	ANAPC8	NO	NO	NO	NO
PF04050	Upf2	NO	NO	NO	NO
PF04051	TRAPP	NO	NO	NO	NO
PF04053	Coatomer_WDAD	NO	NO	NO	NO
PF04054	Not1	NO	NO	NO	NO
PF04056	Ssl1	NO	NO	NO	NO
PF04061	ORMDL	NO	NO	NO	NO
PF04063	DUF383	NO	NO	NO	NO
PF04064	DUF384	NO	NO	NO	NO
PF04065	Not3	NO	NO	NO	NO
PF04068	RLI	NO	NO	NO	NO
PF04072	LCM	NO	NO	NO	NO
PF04080	Per1	NO	NO	NO	NO
PF04081	DNA_pol_delta_4	NO	NO	NO	NO
PF04083	Abhydro_lipase	NO	NO	NO	NO
PF04084	ORC2	NO	NO	NO	NO
PF04086	SRP-alpha_N	NO	NO	NO	NO
PF04088	Peroxin-13_N	NO	NO	NO	NO
PF04089	BRICHOS	NO	NO	NO	NO
PF04091	Sec15	NO	NO	NO	NO
PF04095	NAPRTase	NO	NO	NO	NO
PF04097	Nic96	NO	NO	NO	NO
PF04099	Sybindin	NO	NO	NO	NO
PF04100	Vps53_N	NO	NO	NO	NO
PF04101	Glyco_tran_28_C	NO	NO	NO	NO
PF04103	CD20	NO	NO	NO	NO
PF04104	DNA_primase_lrg	NO	NO	NO	NO
PF04109	APG9	NO	NO	NO	NO
[truncated: 3,607 more rows]
