# Supplementary material for: Large‐scale survey and database of high affinity ligands for peptide recognition modules
Source: Mol Syst Biol. 2020 Dec 8;16(12):e9310. doi: 10.15252/msb.20199310 (PMC7724964; doi:10.15252/msb.20199310)
Supplement: Supplementary file 5 — Dataset EV4 [file MSB-16-e9310-s005.xlsx]

## Sheet: ELISA peptides
Dataset EV4 Phage-derived peptide ligands for PRMs. Shown are the 1,091 unique phage-derived peptide ligands that were generated for 163 PRMs. For each peptide, the following information is shown: sequence, abundance (frequency of the same clone), ELISA signal ratio (PRM/GST signal), and ELISA background signal (GST signal).
PRM	Begin	End	Family	Sequences	Abundance	ELISA signal ratio	ELISA background signal
ALDOA	1	364	Glycolytic	EFLWDPVQEMHVMVNE	2	5.28	0.07
ALDOA	1	364	Glycolytic	AWSYLHGEWEWVQPVM	5	14.48	0.13
ALDOA	1	364	Glycolytic	WVYENGEWEWTFPPSA	4	17.75	0.13
ALDOA	1	364	Glycolytic	WHVWDPVMEVFDWPEM	1	18.11	0.13
ALDOA	1	364	Glycolytic	MYDEWHMPDSYEVVVQ	1	19.29	0.1
ALDOA	1	364	Glycolytic	WVQDTWGEGWSYTVQE	4	20.24	0.08
ALDOA	1	364	Glycolytic	WTYESGEWNWYTEEKT	1	23.92	0.08
ALDOA	1	364	Glycolytic	VQWQERYTDYTFENVT	1	24.67	0.08
ARF3	1	181	Arf	DIYWGYHMTDFISQET	1	15.31	0.11
ARFGEF2	639	829	Sec7	LTREHVQWDGVMHWIM	1	16.41	0.15
ARFGEF2	639	829	Sec7	MPDGLPEWWQGRHDWW	1	18.2	0.15
ARFGEF2	639	829	Sec7	NEGERLWAVLKLWHEE	1	18.55	0.12
ARFGEF2	639	829	Sec7	QITMQQYVELWHAAKS	1	24.11	0.1
ARID4A	568	634	Tudor-knot	WVMPGMEELNIFENMF	1	3.49	0.29
ARID4A	568	634	Tudor-knot	HFIELMYDAPEMHMPW	1	4.12	0.3
ARID4A	568	634	Tudor-knot	YYWDTILVDNPEWHQL	1	4.22	0.3
ARID4A	568	634	Tudor-knot	QQVVDMQQMWQQWIEI	1	4.93	0.23
ARID4A	568	634	Tudor-knot	DYMSHLFDTMSGVQFQ	1	6.29	0.21
ARID4A	568	634	Tudor-knot	HFIELMYDAPEMHMPW	2	6.53	0.22
ARID4A	568	634	Tudor-knot	MLHDGWLMPGMTHSVN	1	8.8	0.19
ARID4A	568	634	Tudor-knot	GLDLDYWTMPGLETLL	1	8.9	0.17
ARID4A	568	634	Tudor-knot	STDIWDMWREWNEIDM	2	9.03	0.15
ARID4A	568	634	Tudor-knot	NWDMWMEEQYDPSVML	1	9.12	0.17
ARID4A	568	634	Tudor-knot	EQLEPWLMPGQSQLFG	1	9.13	0.15
ARID4A	568	634	Tudor-knot	PWDEIWEDMIEWPLPQ	1	9.72	0.13
ARID4A	568	634	Tudor-knot	STDIWDMWREWNEIDM	1	9.97	0.14
ARID4A	568	634	Tudor-knot	DWWDMWAQGDILEIHS	1	11.53	0.11
ARID4A	568	634	Tudor-knot	DGWGWDHIEIEMPYEE	1	12.43	0.12
ARID4A	568	634	Tudor-knot	WGWDEMLNDPEIMRIV	1	12.7	0.12
ARPC3	1	178	P21-Arc	VPEWWWQGWDPHHVVE	1	6.99	0.17
BTN1A1	285	479	SPRY	GWWQSREYYMQDLMAS	1	5.49	0.12
BTN1A1	285	479	SPRY	WHPMDWMEHFQMMPDT	1	5.73	0.15
BTN1A1	285	479	SPRY	PKTGEPWHPWIPHWLA	1	8.34	0.13
BTN1A1	285	479	SPRY	SWDHWDEKMTSMVVFM	1	9.92	0.16
BTN1A1	285	479	SPRY	FDFWQAREYHMLNMMA	1	10.31	0.13
BTN1A1	285	479	SPRY	RDPHWQHKQQMQIVLM	1	11.05	0.16
BTN1A1	285	479	SPRY	VDGWWIARSEHLMQMA	1	11.88	0.14
BTN1A1	285	479	SPRY	DVTWWSERAQATLVMM	1	12.44	0.14
BTN1A1	285	479	SPRY	FEQHWMQKQMAVRQIV	1	13.63	0.12
BTN1A1	285	479	SPRY	QTWQERQAMMMHMMQW	1	15.67	0.15
BTN1A1	285	479	SPRY	GGIDWQGVYMKHFEMT	1	20.61	0.09
BTN1A1	285	479	SPRY	DWQYTYMPDMIPDWVM	1	20.66	0.13
BTN1A1	285	479	SPRY	LSSLETYKNHGLMFMF	1	22.54	0.09
CAPN2	513	700	EF-hand_8	VTVPPWLMEMIMELMQ	1	5.99	0.09
CAPN2	513	700	EF-hand_8	GDWEWVERWLEMHLLE	1	12.57	0.18
CAPN2	513	700	EF-hand_8	ISESQIAQFVMAWMQQ	1	22.49	0.1
CAPN2	513	700	EF-hand_8	WDAFVNDFMHEWSTFK	16	26.53	0.08
CAPNS1	1	268	EF-hand_8+EF-hand_5	LHSNLEEWLLEDLMMW	1	18.91	0.1
CAPNS1	1	268	EF-hand_8+EF-hand_5	YQQDLVDFLWNDLYAF	78	22.71	0.09
CAPNS1	1	268	EF-hand_8+EF-hand_5	VNAHDMLEHWLYQDMI	2	28.26	0.1
CBX3	109	173	Chromo_shadow	NWLFLDPDYYNVHWPS	1	3.29	0.12
CBX3	109	173	Chromo_shadow	WIENWSVSPWDLTNPF	1	4.99	0.17
CBX3	109	173	Chromo_shadow	YQMQQWQFSPEIWLNM	1	7.79	0.2
CBX3	109	173	Chromo_shadow	IQKWMNFDDFATAVFH	1	11.46	0.09
CBX3	109	173	Chromo_shadow	HWIDSWEGFRARVIPS	1	12.64	0.12
CBX3	109	173	Chromo_shadow	HDVWASSWNWDDFRLN	1	12.72	0.09
CBX3	109	173	Chromo_shadow	RDEAHMEWHFPSIWLT	1	16.19	0.09
CBX5	109	173	Chromo_shadow	QFLPTTWQDYLLYMDQ	1	3.39	0.09
CD2BP2	256	341	GYF	PPPGYSKWTWSVQERV	1	14.25	0.15
CD2BP2	256	341	GYF	QEFMSISYPPGMPQDP	1	14.38	0.13
CD2BP2	256	341	GYF	GHPPGWSEFGWEHLVI	1	16.25	0.16
CD2BP2	256	341	GYF	TIPPGYFKWVGEVRDE	1	16.29	0.16
CD2BP2	256	341	GYF	EPPGWEVRQPGMVQVQ	2	16.91	0.17
CD2BP2	256	341	GYF	TAPPGYGARYMETPYV	2	16.95	0.17
CD2BP2	256	341	GYF	MEEPPGYRLNMYAMSY	1	17.48	0.15
CD2BP2	256	341	GYF	EDPTLKVGHPPGWSFK	1	17.6	0.12
CD2BP2	256	341	GYF	WQATDYPQQPPPGWKE	1	18.95	0.15
CD2BP2	256	341	GYF	YPYPPGWDSNYAQRVE	1	19.19	0.15
CKS1B	1	79	CKS	GWEPQWFPSEHLADGN	1	7.45	0.08
CKS1B	1	79	CKS	GPLAWFLEDPYSSRVG	1	11.09	0.2
CKS1B	1	79	CKS	WDGQAWHLSDPYLWEM	1	17.93	0.18
CKS1B	1	79	CKS	NSMSYMDIVWHSFDTI	1	19.21	0.17
CKS1B	1	79	CKS	QQWDPSWYYPQELVKM	1	20.46	0.16
CKS1B	1	79	CKS	IDYESIFYEGMHWHTL	1	22.08	0.14
CKS1B	1	79	CKS	LNWWTYEELQDLEQFT	1	22.82	0.12
CKS1B	1	79	CKS	MTWTATWYASDPYMEV	1	28.84	0.08
CKS1B	1	79	CKS	SQPEQMQWHTYDPYDL	1	30.45	0.1
CKS1B	1	79	CKS	MDSWHYDMIPGEWLRV	1	34.29	0.09
CLTC	1	363	Clathrin_propel+Clathrin-link	WPNLEWMWDDEDMQFH	1	15.51	0.15
CLTC	1	363	Clathrin_propel+Clathrin-link	SDGDLIWWDWAYNAEQ	1	15.91	0.07
CLTC	1	363	Clathrin_propel+Clathrin-link	DLMWWPETELHQGSWS	1	17.27	0.12
CLTC	1	363	Clathrin_propel+Clathrin-link	VSYPLVDLSDWHMWTN	1	20.81	0.09
CLTC	1	363	Clathrin_propel+Clathrin-link	GMSPLIEWPEEWWWLD	17	21.02	0.11
CLTC	1	363	Clathrin_propel+Clathrin-link	DLIWWTDLTEEYGTHV	1	21.91	0.08
CLTC	1	363	Clathrin_propel+Clathrin-link	SPFVYDIVDLGFPSIM	1	22.47	0.07
CLTC	1	363	Clathrin_propel+Clathrin-link	WLDYNDWLEMDHWEYV	2	23.77	0.06
CLTC	1	363	Clathrin_propel+Clathrin-link	DWAQVLWQDAHDWPVY	2	23.86	0.07
CLTC	1	363	Clathrin_propel+Clathrin-link	MYEFLIEPEDDWWWWN	4	26.54	0.08
CLTC	1	363	Clathrin_propel+Clathrin-link	EVFDLISWDDGMWHSV	1	28.8	0.09
CLTC	1	363	Clathrin_propel+Clathrin-link	WELQWDAIWGFPDELA	1	30.65	0.07
CLTC	1	363	Clathrin_propel+Clathrin-link	YTLTIDELEHWLSAGG	5	31.66	0.07
CLTC	1	363	Clathrin_propel+Clathrin-link	DQQQWDDMDWLATWML	1	32.55	0.07
CTDSP2	90	271	NIF	EPFMVAWESFMLTHAM	1	7.49	0.11
CTDSP2	90	271	NIF	EQVSFMHEWHQRFWQT	6	9.81	0.12
DCTN1	26	97	CAP_GLY	FKEWTWSPVEWGQAES	1	6.09	0.12
DCTN1	26	97	CAP_GLY	HEFTPPWTWDWDIPHI	1	7.35	0.17
DCTN1	26	97	CAP_GLY	MSDPPTLEHWEYMSWE	1	11.97	0.2
DCTN1	26	97	CAP_GLY	HGMDYLNREFPWDWWT	1	16.62	0.19
DCTN1	26	97	CAP_GLY	MEWTWEQWDLGADYVK	1	21.24	0.12
DCTN1	26	97	CAP_GLY	QDEWVPWQLWSQWESI	2	26.36	0.05
DEPDC1B	7	110	DEP	DLPYEWSHFWDSIEHH	1	4.2	0.13
DEPDC6	20	129	DEP	THSEQWFETLMWNFHN	1	3.26	0.12
DEPDC6	20	129	DEP	DDGWMMDWWHQAQLQM	2	6.22	0.1
DEPDC6	20	129	DEP	MPVWWEDWYWDWKSMH	2	6.24	0.14
DEPDC6	20	129	DEP	EMLAGNEFRAMMDEYY	2	7.5	0.13
DEPDC6	20	129	DEP	LAGFHPWFSEMLAEYH	2	8.33	0.09
DEPDC6	20	129	DEP	QFDLWMRNVMLDFWAD	2	11.21	0.12
DEPDC6	20	129	DEP	EVPLWFYNIISEFHET	1	13.82	0.11
DEPDC6	20	129	DEP	GETHLMFSNMMEFYKY	2	19.86	0.07
DEPDC6	20	129	DEP	DFQGIMDSYRAMEINT	1	20.13	0.11
DEPDC6	20	129	DEP	GDKSEWFRALLDEYLV	1	21.58	0.14
DEPDC6	20	129	DEP	MESAFQQVMLAYYQEL	1	21.87	0.11
DEPDC6	20	129	DEP	EQQHDKFQMMMNIYKY	2	23.03	0.08
DEPDC6	20	129	DEP	MYTFEEMWMHWKLVEM	1	23.64	0.11
DEPDC6	20	129	DEP	MQMTFLDMMEQYRLME	1	33.75	0.08
DEPDC6	132	222	DEP	IWWEQLHQDDWQAIWA	3	15.11	0.09
DOK1	151	256	IRS	WVWHDMHLSAPFQHQE	1	3.72	0.11
DOK1	151	256	IRS	EWFMDASGYWNNLQVS	1	7.98	0.1
DOK1	151	256	IRS	YDQTGWAWVHEMQDMV	1	8.33	0.08
DOK1	151	256	IRS	DWEAWHHNVDFAWGWV	1	9.3	0.09
DOK1	151	256	IRS	DWPNYPANSWKYVTWA	1	10.15	0.07
DOK1	151	256	IRS	WSEVWWTDLEGAMFWV	1	16.23	0.12
DOK1	151	256	IRS	DTKWNIVHWDWDTWVH	1	16.37	0.08
DOK1	151	256	IRS	EPWVDWSESMWAWVNT	1	17.64	0.15
DOK1	151	256	IRS	QWMGLSVEQFAMNPWY	1	17.66	0.18
DOK1	151	256	IRS	VWDLDTSADYLWVWMG	8	19.32	0.1
DOK1	151	256	IRS	MPWPMWEQYQQHMQWV	1	19.74	0.1
DOK1	151	256	IRS	DEWMLNETWIDYQELH	1	19.97	0.15
DOK1	151	256	IRS	DLQWKWVYWHDLDDGE	1	22.55	0.09
DOK1	151	256	IRS	DWVWSDVGGHVPQVWD	1	25.04	0.09
DOK1	151	256	IRS	WVTWDNSSLKWIDETY	1	28.04	0.08
DOK1	151	256	IRS	PGEMQESNWLWKFVDW	8	29.06	0.09
DOK1	151	256	IRS	DNHWIWKEVNPMFMKD	1	30.41	0.09
DOK1	151	256	IRS	VDDGDWVWVHVSQQFM	1	31.17	0.09
DOK1	151	256	IRS	ADQWVWHYIMEMEQVR	1	33.02	0.09
DOK1	151	256	IRS	QMVWHYPWEATDTHGW	1	33.48	0.08
DOK1	151	256	IRS	WNEWNEKEMLWESVEG	1	37.79	0.08
DOK2	146	252	IRS	TMAWEWIGNDVYVSHD	1	7.8	0.12
DOK2	146	252	IRS	DEWTWHFVEQPWHMAG	1	7.99	0.18
DOK2	146	252	IRS	DLMVWYDNPYYHSEMI	1	9.37	0.06
DOK2	146	252	IRS	HLTGQEGDWIWHWLEN	2	10.41	0.19
DOK2	146	252	IRS	EWMWMDNPGFHMTEAT	1	13.56	0.17
DOK2	146	252	IRS	PYTWYENPLWVPSPME	1	15.16	0.08
DOK2	146	252	IRS	EQLWWSNPLWTEGIEE	1	16.05	0.2
DOK2	146	252	IRS	DEWKWFDMVGTQTQTP	3	16.76	0.11
DOK2	146	252	IRS	DLDFMWWDNPVHETDL	2	16.78	0.16
DOK2	146	252	IRS	EWVEWVSPWMVEHGDW	1	17.78	0.12
DOK2	146	252	IRS	VVNEQHGWKWMILEHE	1	20.71	0.16
DOK2	146	252	IRS	QFIVWENEYYEHWGGK	28	21.13	0.15
DOK3	213	322	IRS	NQLRFNPQWTVPNFRN	1	3.31	0.1
DOK3	213	322	IRS	EYKTMPWEEIMMPYNY	1	3.85	0.1
DOK3	213	322	IRS	GHNEIMTIQQHATWLY	1	5.54	0.08
DOK3	213	322	IRS	VWEEVMTMEQWQWHNF	2	5.77	0.1
DOK3	213	322	IRS	WEWSQEIWLPPHMMVD	1	12.33	0.11
DOK4	130	237	IRS	EHLRPEMDWTYVWWEH	1	4.35	0.09
DOK4	130	237	IRS	VIWTWNPMAGMEAWNI	1	5.11	0.11
DOK4	130	237	IRS	YELSWTHTPWSHFIAT	1	6.86	0.11
DOK4	130	237	IRS	MWEWTDNPSYTIPGQQ	1	7.86	0.09
DOK4	130	237	IRS	WPEGIKYTWVKEHETE	1	8.42	0.11
DOK4	130	237	IRS	QWMDLNDLQWTYNPWY	1	11.23	0.12
DOK4	130	237	IRS	DDMIWQWQMNPIWMMD	1	11.46	0.1
DOK4	130	237	IRS	FEWTSSPVWSDHQEHN	1	11.47	0.1
DOK4	130	237	IRS	IEWTHTNWEWNKMETQ	1	11.87	0.1
DOK4	130	237	IRS	PEQMEYWTWSPLHVSQ	1	13.05	0.1
DOK4	130	237	IRS	YETPEPQWLWVMNPIH	1	14.62	0.1
DOK4	130	237	IRS	GWDDQIWTWSPMYMPV	1	19.02	0.1
DOK5	130	237	IRS	GVGWAKQIEWTVSPMM	1	3.95	0.14
DOK5	130	237	IRS	DWVWTIPFEQVFSEVM	1	4.96	0.18
DOK7	105	219	IRS	FETTWVLENGWWLPQA	1	9.36	0.15
DVL1	406	503	DEP	WEWQFWQDYMAQFPSE	1	3.48	0.14
DVL1	406	503	DEP	VHWTLQSVTDWKWVPQ	15	31.94	0.09
DVL2	416	511	DEP	YWFWNPEIMDAQYMPV	1	7.02	0.1
DVL2	416	511	DEP	MWFWNLDEAMPIWTAM	1	13.26	0.17
DVL2	416	511	DEP	LWFWDVETGNAYKTQE	1	14.07	0.22
DVL2	416	511	DEP	AYYWSITLGDIVYMVD	14	16.08	0.16
DVL2	416	511	DEP	IYWDWEDGYIYEHQPE	1	18.19	0.16
DVL2	416	511	DEP	YQPDMRMQDGKWYWII	1	20.36	0.08
DVL2	416	511	DEP	MWYWDPGENTAIWVEQ	1	22.15	0.12
DVL2	416	511	DEP	EMWYWDAVQGVPYKQG	4	23.91	0.08
DVL2	416	511	DEP	PLENPTYKDGLWWWSV	2	24.35	0.1
DVL2	416	511	DEP	VFWENQHWMQDLNPEW	1	26.06	0.1
DVL2	416	511	DEP	KWMIDLTDWEAYWVPS	2	26.7	0.09
DVL2	416	511	DEP	PETPYFSDGMWWWVKP	7	28.78	0.1
DVL2	416	511	DEP	QAVPMWQDEHGYWWWN	2	33.29	0.08
DVL3	407	503	DEP	MDGWFWDHAPHFTMDF	1	4.23	0.17
DVL3	407	503	DEP	PKYQFSLSAESLQWLM	3	18.09	0.07
DVL3	407	503	DEP	PDLAAWRIWIMEEEQV	4	22.42	0.1
DVL3	407	503	DEP	WQMNHLEEWRAYAETL	8	24.19	0.1
DYNLL1	1	89	Dynein_light	TQTSWWWSETPMFPFM	1	3.08	0.07
DYNLL1	1	89	Dynein_light	LQTPDWMWAPNVLESM	1	6.16	0.06
DYNLL1	1	89	Dynein_light	TQTGMWDETDSREHWD	1	11.46	0.07
DYNLL1	1	89	Dynein_light	TQTEFYASDWWMMENV	1	15.55	0.07
DYNLL1	1	89	Dynein_light	VQTDPWVGQLGDFMFV	1	17.07	0.07
DYNLL1	1	89	Dynein_light	WTQTEDPWEYTWLDLV	3	17.84	0.07
DYNLL1	1	89	Dynein_light	VQTDWYGVDGFWVPVL	1	18.15	0.07
DYNLL1	1	89	Dynein_light	SQTEWDWLEREWKPSI	1	19.43	0.07
DYNLL1	1	89	Dynein_light	TQTPVWGMDGWMWVTV	1	19.51	0.08
DYNLL1	1	89	Dynein_light	VTVGTQWDGFHVDAPI	1	19.57	0.07
DYNLL1	1	89	Dynein_light	SQTPDEWDWQPGAWIT	1	19.66	0.07
DYNLL1	1	89	Dynein_light	EMWTQTTSYDFLQMQG	1	20.71	0.07
DYNLL1	1	89	Dynein_light	TQTEYWVIDMPDWMTI	1	21.2	0.07
DYNLL1	1	89	Dynein_light	TQTEEYMQMLWPYQDV	1	21.26	0.06
DYNLL1	1	89	Dynein_light	TQTGESEMYFWNHMPK	1	22.73	0.06
DYNLL1	1	89	Dynein_light	GTQTDDTMVYFPREQR	1	22.75	0.07
DYNLL1	1	89	Dynein_light	SQTEPMPLWSRDAEVT	1	23.11	0.07
DYNLL1	1	89	Dynein_light	VQTDWMDWWMPDPFNA	1	23.6	0.07
DYNLL1	1	89	Dynein_light	SPTEWVWNWGENAQML	1	24.05	0.07
DYNLL1	1	89	Dynein_light	TQTLAWDWYYEFPEMI	1	24.46	0.07
DYNLL1	1	89	Dynein_light	TQTDLMGDHWPQHKMT	1	24.52	0.08
DYNLL1	1	89	Dynein_light	TQTDMNFWHSPWVELV	1	24.82	0.07
DYNLL1	1	89	Dynein_light	TQTEDWPQRESQPNWM	1	25.18	0.08
DYNLL1	1	89	Dynein_light	TQTDAWEMTMLAQQAV	1	25.2	0.06
DYNLL1	1	89	Dynein_light	LREMGTQTGEMITDYV	1	25.84	0.06
DYNLL1	1	89	Dynein_light	TQTEPAWGETGEMTAI	1	25.96	0.07
DYNLL1	1	89	Dynein_light	MSLGTQTDWQEPMWWL	1	26.84	0.06
DYNLL1	1	89	Dynein_light	KDFGTQVDFDILHEEE	1	27.49	0.07
DYNLL1	1	89	Dynein_light	SQTDWYDELFSQLVVT	1	27.91	0.07
DYNLL1	1	89	Dynein_light	TQTPYDWLYPAATYLT	1	28.03	0.07
DYNLL1	1	89	Dynein_light	TQTEFPWEDARLPKQE	1	28.7	0.06
DYNLL1	1	89	Dynein_light	SQTDPTYWFPWEDKWN	1	28.79	0.07
DYNLL1	1	89	Dynein_light	ISVGTQTDWTEPPQMG	2	29.12	0.07
DYNLL1	1	89	Dynein_light	MATQTDWNWGFLQEME	1	29.15	0.08
DYNLL1	1	89	Dynein_light	TQTDESMWLWHWPEDH	1	29.4	0.07
DYNLL1	1	89	Dynein_light	TQTEWLWNWGESAHML	15	29.84	0.06
DYNLL1	1	89	Dynein_light	VDMGTQTEASLLRYSV	1	33.55	0.07
DYNLL2	1	89	Dynein_light	QQTDDWHVAETGIWLA	1	13.94	0.09
DYNLL2	1	89	Dynein_light	AMVQTEDDWEMMWEQL	1	17.59	0.15
DYNLL2	1	89	Dynein_light	GTQTDEIFYLREYKSM	1	19.17	0.07
DYNLL2	1	89	Dynein_light	VQTEAWWPLQTPAWMV	1	19.73	0.06
DYNLL2	1	89	Dynein_light	TMTPWDWPIYQGESEH	1	25.73	0.09
DYNLL2	1	89	Dynein_light	TQFGETWVNWIPLTIT	1	25.85	0.12
DYNLL2	1	89	Dynein_light	TQTEPYKHQDQAHTRG	1	26.08	0.11
DYNLL2	1	89	Dynein_light	WTQTMNNITPWIEGIA	1	26.25	0.07
DYNLL2	1	89	Dynein_light	TQTMSWTGEKPQQWEM	1	27.03	0.06
DYNLL2	1	89	Dynein_light	TEMYEWMADATTNTMW	1	28	0.12
DYNLL2	1	89	Dynein_light	DIFPTYQHFMQQYSSE	1	30.28	0.11
DYNLL2	1	89	Dynein_light	MEMGTQTYKWQEWAFV	1	31.33	0.11
DYNLL2	1	89	Dynein_light	TMTDATLFEVPSYWIT	1	31.88	0.06
DYNLL2	1	89	Dynein_light	TQVWPDDWWALGNYYE	1	31.97	0.07
DYNLL2	1	89	Dynein_light	GQTEFVYKQMPVSGAR	1	33	0.06
DYNLL2	1	89	Dynein_light	ETQTPEWMGWLMESAI	1	34.27	0.09
DYNLL2	1	89	Dynein_light	SSTTGDDVLNSLTEMP	1	34.44	0.06
DYNLL2	1	89	Dynein_light	STQTDSNWKMMPDGTV	1	34.55	0.09
DYNLL2	1	89	Dynein_light	TQTGFGQAHMETPHSL	1	35.76	0.06
DYNLL2	1	89	Dynein_light	VDQASQTWVWWAGQAY	1	35.88	0.06
DYNLL2	1	89	Dynein_light	TQTDVISWQEFIFMRP	1	36.25	0.06
DYNLL2	1	89	Dynein_light	TQTLILDMDNMKFMTT	1	36.64	0.09
DYNLL2	1	89	Dynein_light	VQTIGTWEWDHVPVEV	1	41.02	0.08
EEF1A1	244	333	GTP_EFTU_D2	ATPPQLTAHPNFMMWF	14	8.96	0.08
EEF1A2	240	332	GTP_EFTU_D2	HWWQDNQGYVWFQVEQ	1	5.34	0.1
EEF1A2	240	332	GTP_EFTU_D2	SDHTHWQLIQWDGWML	1	11.57	0.13
EEF1A2	240	332	GTP_EFTU_D2	PWGPYQSFSELDIKHE	1	17.28	0.12
EGFR	334	495	Recep_L_domain	QWDFSQMTWWPIEEWK	1	13.27	0.15
EGFR	334	495	Recep_L_domain	EFFIPKEFYWDRVQDV	1	26.55	0.09
EIF2S1	9	93	S1	SSGSSTRPMRVTRAPT	1	4.01	0.16
EIF2S1	9	93	S1	VWVAWSWMHSVQMEAD	1	12.34	0.2
EIF2S1	9	93	S1	EYTNWYWLGYLPETVM	1	14.58	0.1
EIF2S1	9	93	S1	WTWDSEMGIWTLANDI	1	20.36	0.07
EIF4A1	29	237	DEAD	EMPQYMMTWYYEPDST	1	5.95	0.1
EIF4E	2	217	IF4E	SVWWFGQTPYVLWEAS	1	7.15	0.18
EIF4E	2	217	IF4E	FLYYYGLSHNWFGDQT	1	7.6	0.11
EIF4E	2	217	IF4E	PWSWFTYREQLETENV	1	20.15	0.16
ENAH	9	116	WH1	WEGNQWEWPPAYMELM	1	7.2	0.16
ENAH	9	116	WH1	VTDNAWPYPPVAVSQH	6	7.69	0.12
ESR2	263	500	Hormone_recep	GVDVWLWDKQWNMWMP	1	25.89	0.12
ESR2	263	500	Hormone_recep	EERTWSFEEWLWMPAM	1	26.65	0.1
ESRRA	179	423	Hormone_recep	SQQWSTHYPTFFELML	1	3.25	0.18
ESRRA	179	423	Hormone_recep	EFNQWFADHWQQWHYE	1	3.76	0.18
ESRRA	179	423	Hormone_recep	VQWQDQYPTFYAEMSK	1	8.22	0.09
ESRRG	219	458	Hormone_recep	EHIQGHAPLLWEVLHS	3	10.82	0.13
ESRRG	219	458	Hormone_recep	SFPFLKMYLDPEPDDV	1	11.25	0.19
ESRRG	219	458	Hormone_recep	VHRDYQLGHEWLVFIN	1	13.13	0.12
ESRRG	219	458	Hormone_recep	QYVEEGSWYMLHMYLT	5	17.4	0.15
ESRRG	219	458	Hormone_recep	TNPPAEHMSRLHWELT	1	18.23	0.1
EVL	1	130	WH1	GIGFEWVHDGWWPMWT	1	13.82	0.16
FKBP3	109	224	FKBP_C	WGAGVFLVADPQMEVV	1	5	0.12
FKBP3	109	224	FKBP_C	VGVYSLQDEPQKRVVV	1	6.15	0.14
FKBP3	109	224	FKBP_C	QQGIGVFQDWFNHGLI	1	9.64	0.14
FKBP3	109	224	FKBP_C	KGVFLPEIEWKQGYDQ	1	11.87	0.11
FKBP3	109	224	FKBP_C	HADLQGLGVFEWQEPV	1	12.63	0.13
FKBP3	109	224	FKBP_C	EEWKPHPEEGMGVFLV	1	12.98	0.12
FKBP3	109	224	FKBP_C	VGQGVFLDWKPGRDVN	10	17.48	0.12
FRS3	12	117	IRS	SQWMWIVHEPVKNLPK	1	3.36	0.15
FRS3	12	117	IRS	PQGTWFTIIQEPSQHD	1	5.78	0.15
FRS3	12	117	IRS	MTWWVAPWNESLDLWE	1	10.53	0.14
FRS3	12	117	IRS	VGQGVFLDWKPGRDVN	2	10.6	0.12
FRS3	12	117	IRS	SRWVQIMHNGEETDSY	1	16.93	0.12
FRS3	12	117	IRS	VWQVPEWQTVQLEYMK	1	17.9	0.15
GGA1	1	157	VHS	HDFYIPYMYQDVTMIM	1	6.03	0.12
GGA1	1	157	VHS	QTMTWEARDPSKMLEL	1	12.49	0.14
GGA1	1	157	VHS	GEMDDPMMHFSWVAMW	1	12.62	0.14
GGA1	1	157	VHS	WDIDMWDLQEWMMIQS	1	13.87	0.17
GGA1	1	157	VHS	PQIQWYMDDILLVPTI	1	15.47	0.16
GGA1	1	157	VHS	VNNQWDNDVPMLSMFA	1	16.44	0.18
GGA1	1	157	VHS	TMHHDDQLLDLYSVRK	1	18.48	0.16
GGA1	1	157	VHS	PDAMPLWHGHHVVPVY	1	18.86	0.15
GGA1	1	157	VHS	WGHYEEDQMFVFMDHE	1	19.83	0.14
GGA1	1	157	VHS	DEILLHLPWAAMHWEG	1	22.32	0.12
GGA3	1	153	VHS	WHGQEADDVQMLWHWS	1	5.39	0.07
GGA3	1	153	VHS	QAWDWGIYIDDWAQPL	1	10.59	0.08
GGA3	1	153	VHS	EYLQIPVHHVDGIWSV	1	10.82	0.09
GGA3	1	153	VHS	EVWWQGPEEDWMQTYL	1	11.91	0.12
GGA3	1	153	VHS	HSQWWVGPEQPWGQVQ	1	12.18	0.12
GGA3	1	153	VHS	HLDQPPWWTLQEWASH	1	12.19	0.13
GGA3	1	153	VHS	MEPFTTWDQLPWWMQE	1	12.87	0.2
GGA3	1	153	VHS	MDWTILDFPYQNWPRS	1	13.92	0.07
GGA3	1	153	VHS	HVEQWWTTESWPNWYT	1	15.33	0.18
GGA3	1	153	VHS	SDVPPWWYHEPITGPM	13	17.82	0.09
GGA3	1	153	VHS	QHLWHWEDTDYYEWSE	1	20.09	0.11
GGA3	1	153	VHS	VDEWSVMKYPVEQKWV	1	21.65	0.08
GGA3	1	153	VHS	PDTELIDVHQWRTSQW	1	22.12	0.11
GGA3	1	153	VHS	QTDDPMWIPHQWFQAG	1	23.11	0.14
GGA3	1	153	VHS	EMDVEMWFPHFMNHSF	1	34.53	0.09
GGA3	579	723	Alpha_adaptinC2	IQWNDMDFENLSGWWG	1	4.03	0.11
GGA3	579	723	Alpha_adaptinC2	IENSQPWITEYGAWEV	1	6.07	0.12
GGA3	579	723	Alpha_adaptinC2	ASQWEWDDWLYIHSQT	1	7.22	0.13
GGA3	579	723	Alpha_adaptinC2	SFTWDSFESYVEPWKY	2	9.04	0.1
GGA3	579	723	Alpha_adaptinC2	AWGKYQSWEPQEWPAT	1	13.41	0.17
GGA3	579	723	Alpha_adaptinC2	DWSQWQTAAMEEMITW	1	18.52	0.12
GGA3	579	723	Alpha_adaptinC2	DTWMWGGYVSHTVQPY	1	23.1	0.13
GGA3	579	723	Alpha_adaptinC2	GEQMMWVDWGQWHWYE	1	26.01	0.12
GGA3	579	723	Alpha_adaptinC2	DEWGQWQLHESVFLME	3	27.93	0.11
GGA3	579	723	Alpha_adaptinC2	WEDWMEDWRQWEEPRK	1	31.44	0.1
GIGYF1	448	540	GYF	SAPPGYQTGLLMAEYR	12	7.85	0.08
GIGYF1	448	540	GYF	DHWGPPGLTWHVMERA	1	10.06	0.08
GIGYF1	448	540	GYF	TIDTPPGFPTSQHEGM	1	16.83	0.08
GIGYF1	448	540	GYF	GPPGFHQHADVMRYEM	8	20.85	0.07
GIGYF2	507	602	GYF	QRPPGNWGEVTQVPIL	1	9.77	0.17
GIGYF2	507	602	GYF	ARDLPPGFVMSPENAM	1	11.73	0.12
GIGYF2	507	602	GYF	NMFMPPGFAPQQVQMH	1	13.95	0.15
GIGYF2	507	602	GYF	EGMGPPGFWVGSDLRG	1	14.66	0.15
GIGYF2	507	602	GYF	AMTPPGFPHNTQMIRA	1	16.92	0.1
GIGYF2	507	602	GYF	EPPGWEVRQPGMVQVQ	2	17.48	0.1
GIGYF2	507	602	GYF	TPPGYTMLMKEHSARH	1	20.49	0.1
GIGYF2	507	602	GYF	QPPPGWVPSTELLEFL	2	23.06	0.11
GIGYF2	507	602	GYF	SEVHPPGFAQEHHIMQ	1	23.95	0.12
GIGYF2	507	602	GYF	NYPNHPPGYEKWFQTM	1	26.57	0.1
GIGYF2	507	602	GYF	RFPPGMMQQLPQYADS	1	29.94	0.08
GNA14	2	355	G-alpha	QPDQIRFGPYISFSAI	1	24.34	0.09
GNA14	2	355	G-alpha	DGDVQKWGPYYSFTQQ	1	28.91	0.08
GNAI1	2	354	G-alpha	IVVGDWENEWFAHLVK	9	4.48	0.2
GNAI1	2	354	G-alpha	DAHWWEEPWFIKSQEE	1	13.82	0.12
GNAI1	2	354	G-alpha	WWEAPWAMEMLDEETG	2	16.59	0.24
GNAI1	2	354	G-alpha	YHDTGLSNEWFMIRYF	1	17.97	0.15
GNAI1	2	354	G-alpha	IPDWLVDYEWGQWVEG	17	31.56	0.08
GNAI1	2	354	G-alpha	SVPWYSEPWAIDMMSF	1	49.61	0.06
GNAQ	2	359	G-alpha	AWQISEEWKVREAYQQ	3	25.49	0.07
GNAQ	2	359	G-alpha	ITAEWQAREEYKLRVQ	10	29.18	0.07
GNAZ	2	355	G-alpha	QWPTYSQWMTRDEILI	1	3.11	0.09
GNAZ	2	355	G-alpha	SMEWWSKGDVSLIDIS	1	4.45	0.07
GNAZ	2	355	G-alpha	DVPPLWMMAEYSFPWE	1	5.11	0.08
GNAZ	2	355	G-alpha	DMTRAVFWEFWDHLDV	1	7.78	0.16
GNAZ	2	355	G-alpha	PQQHFWEMDVPMIQLW	1	8.66	0.08
GNAZ	2	355	G-alpha	NEWDIPLLDLTMLPWA	1	8.79	0.08
GNAZ	2	355	G-alpha	DVEPLWSQWVTWDWQE	1	11.13	0.17
GNAZ	2	355	G-alpha	VSYEWWMPGDTQMMEV	1	11.18	0.08
GNAZ	2	355	G-alpha	HEEGMAEQWFWLHFAP	1	11.94	0.1
GNAZ	2	355	G-alpha	EDSGLEWFMQWSHGYV	1	13.86	0.2
GNAZ	2	355	G-alpha	WETWFEQKEVLIDAYY	1	14.59	0.16
GNAZ	2	355	G-alpha	HAWWYNENLDQWVDTS	2	16.72	0.16
GNAZ	2	355	G-alpha	WVWDYSQDQWVPASVQ	1	17.21	0.17
GNAZ	2	355	G-alpha	MPFDHWTMDDVEMLVL	1	17.46	0.09
GNAZ	2	355	G-alpha	MLPFQDWYTQDDVLMN	1	17.6	0.13
GNAZ	2	355	G-alpha	HDVEPIWSMPWWQMDY	1	17.65	0.16
GNAZ	2	355	G-alpha	PGSENEAEYWFNIMRQ	1	19.73	0.1
GNAZ	2	355	G-alpha	WSLMDDVSPWWEMEQI	1	20.54	0.07
GNAZ	2	355	G-alpha	WRWDEYDHQFVEEVQM	1	25.19	0.12
GNAZ	2	355	G-alpha	QWEFEHDATLLVLEQM	1	26.51	0.07
GNAZ	2	355	G-alpha	EWSWSDSMHQFMNENT	1	27.58	0.1
GNAZ	2	355	G-alpha	GNHIWYWDQDEKLLEL	1	30.38	0.09
GNAZ	2	355	G-alpha	SPPQDVPPLWEYYHIW	1	32.08	0.08
HGS	1	154	VHS	PNHWFVIPIGEWYQKI	1	15.88	0.12
HNF4A	148	377	Hormone_recep	DWQGDHVHFWDLITME	20	10.84	0.09
HOMER1	1	163	WH1	NWWHSDLQPPQEWQDE	1	4.77	0.18
HOMER1	1	163	WH1	MEVMPPQGFQDAFLST	1	4.78	0.14
HOMER2	1	111	WH1	WEEWTNWASPPHEYRF	1	10.25	0.15
HOMER2	1	111	WH1	SDWLSTVWEHPMDWGA	1	13.53	0.17
HOMER2	1	111	WH1	SHITLIHEPPYGWTTN	1	14.26	0.18
HOMER2	1	111	WH1	HWVIPWETVPAPHEFH	1	15.25	0.18
HOMER2	1	111	WH1	YRYIAEVPEQFVDMHR	3	15.53	0.16
HOMER2	1	111	WH1	WGSLDWEVALKPPVEF	2	17.88	0.16
HOMER3	1	118	WH1	TQAFQHDHFWESLVMF	1	4.73	0.13
HOMER3	1	118	WH1	RQYKWWEWLVVQQPKA	1	5.84	0.14
HOMER3	1	118	WH1	YHYIAEVPEQFVDMHR	5	10.52	0.17
HSPA8	394	614	HSP70	YNELEPEVAAWWWQYV	1	8.35	0.08
HSPA8	394	614	HSP70	DAEMQDFIMAWWPELV	1	8.68	0.09
HSPA8	394	614	HSP70	SLDQSDIRHIFYWMEW	1	10.45	0.12
HSPA8	394	614	HSP70	PDVLQQLWEAMRSENW	1	20.45	0.15
HSPA8	394	614	HSP70	QHMHFVMLDEIMYGMW	1	23.63	0.1
HSPA9	438	651	HSP70	QVAMSEQSLNYFLTLL	1	3.89	0.07
HSPA9	438	651	HSP70	YQMTDWTTWEHFMHMT	1	6.13	0.08
HSPA9	438	651	HSP70	FYIYDTWVEWPPVVTV	2	6.36	0.13
HSPA9	438	651	HSP70	VPWGDAQFSWPVEWMI	3	8.49	0.09
HSPA9	438	651	HSP70	ALEMTMEQWTYFLQEW	1	10.85	0.12
HSPA9	438	651	HSP70	TVSVTNIDMDMLSFLL	2	14.96	0.09
HSPA9	438	651	HSP70	VMTLTELQDWLNAAYV	10	14.99	0.08
HSPA9	438	651	HSP70	YMMDQHAWELLMTMMA	1	16.45	0.09
HSPA9	438	651	HSP70	VFTFTMSWDAWEYILY	2	18.43	0.13
HSPA9	438	651	HSP70	STEFFYDWGYWEQMIE	11	19.79	0.08
HSPA9	438	651	HSP70	YFTMDHDAWHYFQLYA	1	20.19	0.12
HSPA9	438	651	HSP70	TYYLDPFAWEYLQAEY	1	20.19	0.08
HSPA9	438	651	HSP70	DLQQWIIDFYIHSMET	4	20.56	0.12
HSPA9	438	651	HSP70	PTLLLWQQIDQVMMKK	2	20.78	0.09
HSPA9	438	651	HSP70	TFSMHRDEFQMLLNMM	2	23.34	0.09
HSPA9	438	651	HSP70	VITMDQSQWDDVMFWL	7	27.28	0.09
HSPA9	438	651	HSP70	PYGLTAEGYERFLWLV	3	28.01	0.08
IRS1	157	267	IRS	SDMNWWEEWDFFLARE	1	15.01	0.1
IRS1	157	267	IRS	GYENWIPEGYRWQDWK	1	18.03	0.15
IRS1	157	267	IRS	IWTWEYNPHYEIIHDM	1	18.55	0.12
IRS1	157	267	IRS	DLVDWMSATWNENPWY	1	20.69	0.12
IRS1	157	267	IRS	WIPADFQEWMELVAYD	1	22.45	0.13
KARS	71	214	tRNA_anti-codon	EQWEIEWLEHFNTYWE	1	17.18	0.09
KARS	71	214	tRNA_anti-codon	ETWADYFNVPISWIHE	3	18.13	0.12
KARS	71	214	tRNA_anti-codon	DWEWYQYFNAPQPVKG	14	25.08	0.09
KAT8	2	458	Tudor-knot+MOZ_SAS	YIDHMYDVVMYEEIEW	1	3.94	0.13
KDM6A	1	520	TPR_8	QWLEWISPEIDFTPME	1	3.57	0.21
KDM6A	1	520	TPR_8	DNAMVIWHSTTELYQH	1	3.82	0.14
KDM6A	1	520	TPR_8	VEVDYFNSMYEAMSFM	1	4.78	0.13
KDM6A	1	520	TPR_8	HYMEMLYEQLAISQAI	1	5.05	0.21
KDM6A	1	520	TPR_8	WSWPDLDVVQDMIVAE	1	5.09	0.16
KDM6A	1	520	TPR_8	WAEELYHSTQWLGVTE	1	5.83	0.19
KDM6A	1	520	TPR_8	MDMIWDQILPDQFLSK	1	6.37	0.13
KDM6A	1	520	TPR_8	YMEMVWDTIQIQPPQD	1	6.38	0.14
KDM6A	1	520	TPR_8	WGWDDIPALQEMKPTN	1	7.16	0.13
KDM6A	1	520	TPR_8	YHWDNLLEPTIQTYMG	1	7.69	0.14
KDM6A	1	520	TPR_8	SPNVVEYPDWFMWAIE	1	7.87	0.16
KDM6A	1	520	TPR_8	IYLDQWFEEISTYVPA	1	8.33	0.11
KDM6A	1	520	TPR_8	NYIEHMYDSMMYGSMT	2	8.78	0.13
KDM6A	1	520	TPR_8	WENIWDDMIEQIIIPQ	1	8.83	0.11
KMT2C	995	1055	PHD	STDIWDMWREWNEIDM	1	5.38	0.13
KMT2C	995	1055	PHD	VKTPVEDWKYLTFYYI	1	6.07	0.15
KMT2C	995	1055	PHD	SIKGIYIDDVLRLIDQ	2	6.63	0.13
KMT2C	1055	1137	PHD	STDIWDMWREWNEIDM	1	6.74	0.13
KMT2C	1055	1137	PHD	HFIELMYDAPEMHMPW	1	6.76	0.14
KMT2C	1055	1137	PHD	DNYMESMYEAMGDPKK	1	6.88	0.14
KMT2C	1055	1137	PHD	FETLEVIPGLGEFFKQ	1	6.9	0.13
KMT2C	1055	1137	PHD	WGWDEMLNDPEIMRIV	3	8.35	0.13
KPNB1	1	876	IBN_N+Arm	YDFGPFMGVGAPSFQF	1	9.88	0.08
KPNB1	1	876	IBN_N+Arm	WISFPFSDWQGDLFTF	1	10.27	0.09
KPNB1	1	876	IBN_N+Arm	PHEFQWALWPSGVFVF	1	13.97	0.08
KPNB1	1	876	IBN_N+Arm	WQMWTPLGDLDQIYTF	1	16.05	0.09
KPNB1	1	876	IBN_N+Arm	WVETSTYPEWPAVFVF	1	16.27	0.08
KPNB1	1	876	IBN_N+Arm	LDWMSMFDDYSSLFSV	1	16.8	0.08
KPNB1	1	876	IBN_N+Arm	PSEWENYMSVGDIFIF	1	16.89	0.07
KPNB1	1	876	IBN_N+Arm	LDWVSMFEDNSSQFSV	1	17.23	0.08
KPNB1	1	876	IBN_N+Arm	PWPQEYTTDLTSVFWF	1	19.73	0.08
KPNB1	1	876	IBN_N+Arm	WDWVVREMSFDEVFIF	1	20.45	0.08
LBR	1	67	LBR_tudor	PFTAFFVMMEWVQVPK	1	2.52	0.2
LBR	1	67	LBR_tudor	PYDNYRVVQIPWLFSD	2	3.18	0.2
LBR	1	67	LBR_tudor	YNFIESMYTMEPMPMH	1	3.33	0.2
LBR	1	67	LBR_tudor	YGWETIWDTFPVDMPA	1	3.69	0.2
LBR	1	67	LBR_tudor	DDVTWMWPPGGYFVNM	1	4.54	0.21
LBR	1	67	LBR_tudor	QQQKHPNFALHYHQDQ	1	6.64	0.15
LBR	1	67	LBR_tudor	WGWDEMLNDPEIMRIV	1	7.63	0.15
LBR	1	67	LBR_tudor	FHGIWVQDELRVWMMD	1	8.63	0.14
LRP5	340	601	Ldl_recept_b	EWSSNEWWDAYSAMTV	1	7.31	0.11
MAD2L1	2	205	HORMA	SGEWFKLPSFDEPRKG	1	6.3	0.1
MAD2L1	2	205	HORMA	SWWMLQGPKQMNEIHA	1	8.75	0.07
MAD2L1	2	205	HORMA	WYIIRGPMWHEPHVIE	1	8.9	0.09
MAD2L1	2	205	HORMA	SWLRFKAEPPQHIAQL	1	9	0.09
MAD2L1	2	205	HORMA	VWYHWQPPDSPINVIE	1	11.6	0.08
MAD2L1	2	205	HORMA	GWFHIAPPPKQAEYTE	4	12.8	0.09
MAD2L1	2	205	HORMA	TWWHLAGPRSHLTTSY	1	12.8	0.09
MAD2L1	2	205	HORMA	DSNIWLTRGPVHNTQQ	1	14.1	0.09
MAD2L1	2	205	HORMA	QHSAMSAVWHFGPMWY	1	15	0.08
MAD2L1	2	205	HORMA	YSIWMMEPPKVAPKAE	1	15	0.07
MAD2L1	2	205	HORMA	PQTGHWIKFPKPWLEN	1	15.5	0.1
MAD2L1	2	205	HORMA	DREQSGWFILRAPVYQ	1	18.9	0.09
MAD2L1	2	205	HORMA	VWYRFEPAPMPKPHGQ	1	20.4	0.09
MDM4	26	106	SWIB	DFAWWWSQMLEAEVNF	2	12.29	0.07
MDM4	26	106	SWIB	IEFMDYWDSLDWMQKV	1	14.73	0.07
MDM4	26	106	SWIB	AVFSQLWEAMPAVDWT	1	14.92	0.08
MDM4	26	106	SWIB	VEHEFLWHWGQIDFMM	1	16.04	0.07
MDM4	26	106	SWIB	KDFSMWWVELKEVEVS	1	17.38	0.08
MDM4	26	106	SWIB	MPLFMDLWQDMMPTNY	1	17.9	0.09
MDM4	26	106	SWIB	KMELSFWEFWQVLQHE	1	17.96	0.08
MDM4	26	106	SWIB	YDFSQYWDAIPEQFIV	2	18.08	0.08
MDM4	26	106	SWIB	MVEQQVFWYLWMELMN	1	19.39	0.08
MDM4	26	106	SWIB	TFSESWATLTSTSEWM	1	20.37	0.07
MDM4	26	106	SWIB	MPYAQMQFMDYWQELA	1	21.26	0.07
MDM4	26	106	SWIB	DFMDFWEDATMGLVGT	1	21.71	0.09
MDM4	26	106	SWIB	FTAQDVLSHMSLWEFT	1	21.73	0.09
MDM4	26	106	SWIB	AFWTHWQKLIPPEFQA	1	26.09	0.07
MDM4	26	106	SWIB	FVEMWNDMMFEDWDLV	1	26.43	0.07
MSH6	89	203	PWWP	WYMESLWQPDMMLPKF	1	2.63	0.2
MSH6	89	203	PWWP	MWWYDGEMEKMIMETL	2	4.31	0.2
MSH6	89	203	PWWP	PMWDSVWDHLLTEPPE	1	5.84	0.17
MSH6	89	203	PWWP	TSYDPWVMEGMTQVVA	1	6.43	0.2
MSH6	89	203	PWWP	DYMAIWDHIPLKDAGF	1	6.88	0.17
MSH6	89	203	PWWP	DPMSDLFMHNPFVQEP	1	7.54	0.15
MYL6	4	151	EF-hand_6	QWWVFHVGDQMYWAYV	1	3.08	0.13
MYL6	4	151	EF-hand_6	TMMPIWSEGQWWWGHI	1	3.17	0.08
MYL6	4	151	EF-hand_6	YFYTQVNGIWYKWVLS	1	4.86	0.14
MYL6	4	151	EF-hand_6	IFQYIVVQIGNTMYVI	1	9.03	0.17
NFKBIA	70	282	EF-hand_6	GEDPPPYSPLTSPDSG	1	4.18	0.09
NFKBIA	70	282	EF-hand_6	YFEMLEDDGVWTAPNW	1	4.27	0.08
NFKBIA	70	282	EF-hand_6	EWFTDHNGADVWLELP	1	4.99	0.11
NFKBIA	70	282	EF-hand_6	QPLPPPPPPSSIPAPA	1	5.2	0.15
NFKBIA	70	282	EF-hand_6	YWEHSNELDYWVEFIA	3	5.67	0.12
NFKBIA	70	282	EF-hand_6	WFGMEPEEQSMEWQKW	1	6.64	0.17
NFKBIA	70	282	EF-hand_6	MYRAPDAYDDHQVYVS	1	7.46	0.09
NFKBIA	70	282	EF-hand_6	YMVEEHYYDLMQMLGS	1	10.96	0.2
NFKBIA	70	282	EF-hand_6	DQPPPSYSVLTPDVAL	1	13.78	0.11
NFKBIA	70	282	EF-hand_6	WVDEWTDVVQPMYYYD	1	18.29	0.1
NR1D2	386	579	Hormone_recep	PHGITDVWAQWFVEML	1	5.27	0.2
NR1D2	386	579	Hormone_recep	WQDAWMQAMEQIYPPL	1	6.57	0.16
NR1D2	386	579	Hormone_recep	ENLTALIMAFFSETIQ	1	9.19	0.12
NR1H2	203	460	Hormone_recep	DNPNLTPGLWSWYTFF	1	11.4	0.2
NR1H2	203	460	Hormone_recep	DHWWVWGWEAEEYIMP	1	13.86	0.13
NR1H2	203	460	Hormone_recep	ESLWIIPSNAYWEQVM	5	17.33	0.11
NR1H3	204	447	Hormone_recep	VWPDIYPELQFLHMMY	1	5.69	0.07
NR1H3	204	447	Hormone_recep	VDPDWWDWMMSQLDTN	1	6.41	0.08
NR1H3	204	447	Hormone_recep	EYYPEWDFLWRHMQEP	1	8.56	0.09
NR1H3	204	447	Hormone_recep	QDEDVWWAWMMGLGME	1	8.99	0.16
NR1H3	204	447	Hormone_recep	SADSMYPELDWLVWAM	1	10.02	0.11
NR1H3	204	447	Hormone_recep	TQEMWDWVMMIEMTEF	1	13.97	0.17
NR1H3	204	447	Hormone_recep	QEWQAWMLSMEEGEMM	4	15.52	0.06
NR1H3	204	447	Hormone_recep	DYPEVEWLTQQWDFWS	2	17.01	0.07
NR1H3	204	447	Hormone_recep	EMLLDQQMWEWVQAMS	9	26.95	0.07
NR1H3	204	447	Hormone_recep	YPEIAWLQQMMQSDSR	4	28.35	0.08
NR1H4	256	474	Hormone_recep	WQEWLDYTVESQYTLV	1	7.27	0.19
NR1H4	256	474	Hormone_recep	GDLEQHLMEWWTREVF	1	12.28	0.14
NR1H4	256	474	Hormone_recep	LAFGEWLDKEIGLAYF	1	14.26	0.14
NR2C1	355	603	Hormone_recep	AAPGSWDYSLLEFHYL	1	3.03	0.07
NR2C1	355	603	Hormone_recep	NQWGPYWSFSFVPMDW	1	8.51	0.17
NR2C1	355	603	Hormone_recep	PYTGIWFGEYLHNFIP	2	9.25	0.1
NR2C1	355	603	Hormone_recep	MPDVPYQWVDLTEWFM	1	14.97	0.11
NR2C1	355	603	Hormone_recep	WGPFLSFQYAVDPTQE	2	19.1	0.1
NR2C1	355	603	Hormone_recep	TELPPLPYAWQDYAHW	1	24.78	0.09
NR2E3	154	410	Hormone_recep	DEWWMFYPQPMYDLWH	1	6.08	0.08
NR4A2	327	598	Hormone_recep	GWSPWYEGRGVDWMTW	1	5.78	0.14
NR4A2	327	598	Hormone_recep	LNDSEQWFTWAYKYVD	1	9.75	0.2
NR4A2	327	598	Hormone_recep	SPFDFWPLQSWWFKTM	1	9.75	0.16
NR4A2	327	598	Hormone_recep	SHDMYEMIMWFFYQTE	1	14.5	0.2
NR4A2	327	598	Hormone_recep	TMSLWPSSWDIITLNS	1	14.98	0.16
NR4A2	327	598	Hormone_recep	QTMQRQWLDILLSLEL	6	20.17	0.14
NR4A2	327	598	Hormone_recep	QWSVEPWWHEMVIQGI	1	24.07	0.12
NR4A2	327	598	Hormone_recep	AFKQLMFHVIGEEYSV	3	30.46	0.1
NR4A3	356	626	Hormone_recep	QQEPWWWMDWDFQQAE	1	4.47	0.1
NR5A1	221	461	Hormone_recep	PYHDSWFYWPGLTEGV	1	5.49	0.14
NR5A2	297	541	Hormone_recep	QQAQPRWWSMVLQHEW	1	4.92	0.11
NR5A2	297	541	Hormone_recep	LTMAQQFPYLWSALSN	3	11.17	0.09
NUP98	730	880	Nucleoporin2	WAEWDASQPDWVPEYQ	1	4.87	0.08
NUP98	730	880	Nucleoporin2	WFGWDAQMTEQEDELW	1	5.91	0.12
NUP98	730	880	Nucleoporin2	QGWMPWDPQDLDWWVG	1	7.31	0.1
NUP98	730	880	Nucleoporin2	WVGNNDWENEWPWVIL	1	7.89	0.13
NUP98	730	880	Nucleoporin2	YWEHSNELDYWVEFIA	1	16.94	0.08
NUP98	730	880	Nucleoporin2	MWEPELYDDFHEAVTY	1	18.15	0.1
NUP98	730	880	Nucleoporin2	GYGWEELPPIMTVAPD	1	23.18	0.08
NXF1	203	359	LRR_1	FENYWKGYQEVPLESR	1	18.88	0.15
NXF1	203	359	LRR_1	VQMWSFEQIWVEHMMG	1	20.11	0.15
NXF1	203	359	LRR_1	FETLWARHAQGQTQVE	1	22.02	0.1
NXF1	203	359	LRR_1	PNFEDYWRTAEQWHQP	1	25.36	0.1
NXF1	203	359	LRR_1	FEMLWREHMEKFDVEV	1	28.36	0.11
NXF1	203	359	LRR_1	FEELWLKHTAVSKTTE	1	32.47	0.1
NXF1	565	619	TAP_C	GIPYPDFNWENISTLV	2	6.41	0.12
NXF1	565	619	TAP_C	DIPFSFQWSTDMHPVS	1	6.7	0.09
NXF1	565	619	TAP_C	EIEEFSFTWQPEWEVR	1	8.54	0.07
NXF1	565	619	TAP_C	YPIEQFSFDIWDQMVE	1	11.96	0.08
NXF1	565	619	TAP_C	SMEMMNFTWDPEWFIE	1	12.86	0.08
NXF1	565	619	TAP_C	EFINFTWMEAMGTPNS	1	13.2	0.1
NXF1	565	619	TAP_C	VVQIEGFDFQWKPEWF	1	13.21	0.07
NXF1	565	619	TAP_C	MAGPESLNFSWDYIMN	15	13.44	0.09
NXF1	565	619	TAP_C	GDFGPDWFSFAWTEEM	1	13.44	0.09
NXT1	1	140	NTF2	EQKQTDSFYWIWQHLD	1	3.56	0.09
NXT1	1	140	NTF2	QYNFLWEHLVQPRPAT	1	16.06	0.2
NXT1	1	140	NTF2	MWIYNEKWDMFLPYKL	1	20.3	0.16
PABPC1	96	174	RRM_1	VWVAWSWMHSVQMEAD	1	12.34	0.2
PABPC1	96	174	RRM_1	WTWDSEMGIWTLANDI	1	20.36	0.07
PABPC1	544	623	PABP	LPGEYNMMEWRQAVMG	1	3.49	0.1
PABPC1	544	623	PABP	KPVPSFWVDWHVQAMT	1	20.91	0.14
PABPC1	544	623	PABP	QQLADIPTYEWLQRNH	1	26.97	0.11
PABPC1	544	623	PABP	TIDWESVIKTYSPWLD	1	29.77	0.1
PAF1	165	376	Paf1	WEQQWFEWTHIEGQDD	1	2.51	0.29
PAF1	165	376	Paf1	SELWDHWIEWNDVYQT	1	3.06	0.3
PAF1	165	376	Paf1	IEVYSYMENMYDHPPV	1	3.73	0.14
PAF1	165	376	Paf1	WDFPGWSADQMPFSQS	1	4.24	0.16
PAF1	165	376	Paf1	MDIWDEMALSINPYMY	1	4.38	0.13
PAF1	165	376	Paf1	QVDMMSQLFMMADQWN	1	4.55	0.16
PAF1	165	376	Paf1	WGWDEMLNDPEIMRIV	7	6.83	0.13
PCMT1	1	227	PCMT	FYMWQVIDAQAYVDWI	1	4.8	0.14
PCMT1	1	227	PCMT	EHIQGHAPLLWEVLHS	2	10.82	0.13
PCMT1	1	227	PCMT	SFPFLKMYLDPEPDDV	1	11.25	0.19
PCMT1	1	227	PCMT	VHRDYQLGHEWLVFIN	1	13.13	0.12
PCMT1	1	227	PCMT	SHNWWHIIEAQEAMAW	2	16.02	0.09
PCMT1	1	227	PCMT	TNPPAEHMSRLHWELT	1	18.23	0.1
PCMT1	1	227	PCMT	VHWDPYWFLEDNFSNL	1	19.88	0.11
PCMT1	1	227	PCMT	HEFWALYDAMPMRSYV	3	30.87	0.08
PCNA	1	261	PCNA_N+PCNA_C	GARQTLITDWLMVSSD	2	15.55	0.08
PDCD6	23	191	EF-hand_5+EF-hand_7	VNYGWTPEVTWWLHEA	1	14.37	0.16
PDCD6	23	191	EF-hand_5+EF-hand_7	LVGEMSRNVGWAAWVF	1	18.12	0.12
PDCD6	23	191	EF-hand_5+EF-hand_7	MPQFGWEEWVLDGIHF	1	20.19	0.12
PDCD6	23	191	EF-hand_5+EF-hand_7	MYGWGPLLMEMNPWQW	1	20.76	0.09
PDCD6	23	191	EF-hand_5+EF-hand_7	LQLEPYGWMDWTWQTA	2	21.9	0.1
PDCD6	23	191	EF-hand_5+EF-hand_7	MSVEPYMPPYGWAEWV	1	22.26	0.08
PDCD6	23	191	EF-hand_5+EF-hand_7	WAEWVFSDEDPPGHMV	1	23.01	0.09
PDCD6	23	191	EF-hand_5+EF-hand_7	SFLPVSYGWAPWLIET	1	24.11	0.1
PDCD6	23	191	EF-hand_5+EF-hand_7	WAPWVFMDDAPFDSMV	2	24.81	0.09
PDCD6	23	191	EF-hand_5+EF-hand_7	VFEPTLASYGWAHWAV	1	25.07	0.08
PDCD6	23	191	EF-hand_5+EF-hand_7	QQMLYGWGPMVQEMLV	1	25.44	0.08
PDCD6	23	191	EF-hand_5+EF-hand_7	MDMPYGWMQWVSTEPV	1	25.45	0.09
PDCD6	23	191	EF-hand_5+EF-hand_7	LISGMNGWNYGWADWV	1	25.76	0.08
PDCD6	23	191	EF-hand_5+EF-hand_7	VFYGWQDWVVPGDWDV	2	26.01	0.09
PDCD6	23	191	EF-hand_5+EF-hand_7	VDYGWVWESAYTPPMQ	1	26.11	0.08
PDCD6	23	191	EF-hand_5+EF-hand_7	AQWPMDIGWAPWLLDV	1	26.75	0.08
PDCD6	23	191	EF-hand_5+EF-hand_7	YGWNQILLDESVFHMV	1	26.94	0.07
PDCD6	23	191	EF-hand_5+EF-hand_7	VSMTQSESYGWQPWVV	1	27.05	0.09
PDCD6	23	191	EF-hand_5+EF-hand_7	WVEYGWQDWVTKFDQQ	1	27.14	0.1
PDCD6	23	191	EF-hand_5+EF-hand_7	YPYGWQQWVWESEQVQ	2	27.15	0.07
PDCD6	23	191	EF-hand_5+EF-hand_7	LQVEYGWAEWTWIGAD	1	27.25	0.08
PDCD6	23	191	EF-hand_5+EF-hand_7	FQEVTMYGWRPEYLSD	1	27.7	0.08
PDCD6	23	191	EF-hand_5+EF-hand_7	IVALESPYGWQDWVTT	1	28.08	0.08
PDCD6	23	191	EF-hand_5+EF-hand_7	VSYGWAHWTMEQGEDA	1	28.15	0.09
PDCD6	23	191	EF-hand_5+EF-hand_7	EPLNYGWEGWLLDGWS	1	28.8	0.07
PDCD6	23	191	EF-hand_5+EF-hand_7	WADWVFQENEKWDLFV	1	29.13	0.07
PDCD6	23	191	EF-hand_5+EF-hand_7	VFYGWQDWVVPGDWDV	1	30.01	0.07
PDCD6	23	191	EF-hand_5+EF-hand_7	YPEFAHYGFADWIYAS	2	30.43	0.07
PDCD6	23	191	EF-hand_5+EF-hand_7	EEMQQLGPFYGWQDWV	2	30.46	0.07
PDCD6	23	191	EF-hand_5+EF-hand_7	ASGEHAVGWQDWVWIS	6	31.15	0.07
PDCD6	23	191	EF-hand_5+EF-hand_7	VEQFPYGWADWVHEIV	1	31.28	0.07
PDCD6	23	191	EF-hand_5+EF-hand_7	QTDYAYGFYPFIEQHF	1	32.27	0.01
PDCD6	23	191	EF-hand_5+EF-hand_7	YGWDWEFLEGLQYGKV	1	32.41	0.06
PDCD6	23	191	EF-hand_5+EF-hand_7	AAQYGWQDWVMVPESM	1	32.75	0.07
PDCD6	23	191	EF-hand_5+EF-hand_7	YGWDPFLENISWSWQA	1	33.35	0.07
PDCD6	23	191	EF-hand_5+EF-hand_7	QNGTPMPGWAPWVLEV	1	34.07	0.07
PDCD6	23	191	EF-hand_5+EF-hand_7	DSHYGWAEWVLQGPVA	1	35.06	0.07
PDCD6	23	191	EF-hand_5+EF-hand_7	VPVYGWDPGLWDGHAL	1	35.12	0.06
PDCD6	23	191	EF-hand_5+EF-hand_7	DIPPESYGWAPWVWQV	2	35.28	0.07
PDCD6	23	191	EF-hand_5+EF-hand_7	ADYPFEVWQAWVFEEV	1	36.28	0.07
PDCD6IP	3	392	BRO1	DVAWHVPWEQYFEQET	1	16.78	0.07
PDCD6IP	3	392	BRO1	FDAYWQDLYMMDLDSF	5	19.78	0.07
PDCD6IP	3	392	BRO1	WEEDFWTGLHFLNNAE	2	25.5	0.07
PDCD6IP	3	392	BRO1	WDYMSEEESIRYLIEW	4	27.29	0.07
PHF19	190	255	PHD	MEAPHWVWPPDGYALR	3	6.23	0.14
PHF19	190	255	PHD	KLEMYQGTIPYGNYWP	1	6.64	0.18
PHF19	190	255	PHD	TPGDLIDFSTLTFYYV	2	7.11	0.13
PIKFYVE	347	450	DEP	YALPYEWMWMTDLIQE	1	3.03	0.08
PLEK	120	231	DEP	RPDIMERLQQLMVWHG	2	4.13	0.08
PLEK	120	231	DEP	LQTYDWWADVMDHVLN	3	4.42	0.09
PLEK	120	231	DEP	WFDEGMWEVINQYNSL	1	21.95	0.13
PLEK	120	231	DEP	FDQLMHEAYTQWQSQQ	12	31.46	0.06
PLEK2	123	229	DEP	WNWENVWGLDQTHPLW	1	3.15	0.08
PLEK2	123	229	DEP	YLTWWYDPDHPDWATV	1	6.35	0.1
PLEK2	123	229	DEP	EIEPWWWDPHHENWAM	2	7.12	0.1
PLEK2	123	229	DEP	WNWENVWWLDQTHPLW	2	10.05	0.16
PLEK2	123	229	DEP	EFEMDFWEMWNAWLSQ	1	14.87	0.19
PLEK2	123	229	DEP	PDFWWQQQMADIMQWR	1	21.36	0.12
PLEK2	238	353	PH	MSGITDWWENPAYWSW	1	3.86	0.09
PLEK2	238	353	PH	MHSELNWWEAMQWDSW	1	4.7	0.08
PLEK2	238	353	PH	WEDWTYWNDHLHLSPE	1	8.15	0.1
PLEK2	238	353	PH	LNDHWVAWHLMKNEIQ	1	14.3	0.18
PLEK2	238	353	PH	SIKHWEQFYASQPPQI	1	16.24	0.17
PLEK2	238	353	PH	MNEHWTEWYWQSQNFV	1	20.36	0.15
PLEK2	238	353	PH	QNDGMDKAWVFWHEPT	1	20.78	0.13
PLEK2	238	353	PH	TLTATDWWEEWNWGEN	1	20.86	0.08
PLEK2	238	353	PH	EDVELLNKHWYDWAQV	1	25	0.12
PLEK2	238	353	PH	DQVLKWNEHWHEWLQA	1	26.28	0.12
PLEK2	238	353	PH	GPEMWNLHWQDWYNEV	1	28.31	0.11
PLEK2	238	353	PH	DFNAHWLEWHAQHVAL	1	28.51	0.11
PLEK2	238	353	PH	DGKHWADFYSAFPMLA	1	31.78	0.08
PLEK2	238	353	PH	DINVTSDMNQHWMQWS	1	33.08	0.09
PLEK2	238	353	PH	DHWDAFYTWQKQNYLD	1	36.82	0.08
PPARG	233	505	Hormone_recep	AEEHSMSLMSLLLAPS	1	5.77	0.14
PPARG	233	505	Hormone_recep	MNHAQIQSPLLWSLLW	1	11.6	0.1
PPARG	233	505	Hormone_recep	QDLESWWWSEHLSNIM	1	14.28	0.12
PPARG	233	505	Hormone_recep	PSEDVSWWWQQHLMDI	9	17.62	0.09
PPARG	233	505	Hormone_recep	LHPMLTDMLAPNHMEV	1	18.55	0.09
PPARG	233	505	Hormone_recep	PESWWESWMMDHEWGS	1	24.54	0.11
PPIE	138	301	Pro_isomerase	HEMFGPQEQSQHMMEW	1	4.73	0.07
PPIE	138	301	Pro_isomerase	ESWGPMEQHSYTEQTE	1	5.43	0.06
PPIE	138	301	Pro_isomerase	ENHVPWVPEARWTTPQ	1	7.51	0.07
PPIE	138	301	Pro_isomerase	PMTWEMWQIDSAQQTV	8	8.08	0.07
PPIE	138	301	Pro_isomerase	SDVYGPHAHPVHYQDE	1	8.93	0.07
PPIE	138	301	Pro_isomerase	PLMMPPEPHWVVNLGI	3	10.51	0.07
PPIE	138	301	Pro_isomerase	EPTFGPQPQVFFSTNP	1	16.99	0.07
PPIE	138	301	Pro_isomerase	VYDFIGPQPQTNMASI	2	21.76	0.07
PPWD1	486	646	Pro_isomerase	AVSWGPQWHDFQWALM	8	8.34	0.15
PUF60	460	559	RRM_3	NKWDMEHWDTEYRSPV	1	4.03	0.08
PUF60	460	559	RRM_3	WSSKWDVIDKDYGIMH	1	7.28	0.19
PUF60	460	559	RRM_3	MNWGEMWDVRDDQVMV	1	7.64	0.1
PUF60	460	559	RRM_3	SRWDQQPGQWIKLSEN	1	11.96	0.11
PUF60	460	559	RRM_3	TQGKWDMQPTDMHYLS	48	13.18	0.07
RAB5A	15	188	Ras	WDLAEWEMIWQDYMNH	1	5.62	0.07
RALA	11	183	Ras	LTHEQMLWQLMDALSE	1	19.42	0.09
RALA	11	183	Ras	LYQEVFEYQGWLCMDL	28	32.49	0.08
RANBP1	39	170	Ran_BP1	WELALPAEHHEHYWSN	1	4.36	0.08
RANBP1	39	170	Ran_BP1	VSDMRGVPDSFMDVWD	1	5.06	0.14
RANBP1	39	170	Ran_BP1	WLVPLPWEETWQNMSL	1	5.79	0.12
RANBP1	39	170	Ran_BP1	WRMELPVQNHMEVMDL	1	6.12	0.07
RANBP1	39	170	Ran_BP1	YGMRLPEASQMETWFL	1	6.18	0.07
RANBP1	39	170	Ran_BP1	WEHLYPWMIPLPGTGV	3	6.24	0.09
RANBP1	39	170	Ran_BP1	GTEWWQQMALPPDVVV	3	7.62	0.13
RANBP1	39	170	Ran_BP1	WDVALPQEIVWELADK	1	7.66	0.1
RANBP1	39	170	Ran_BP1	WDMTLPVLTNHELAYL	1	9.02	0.18
RANBP1	39	170	Ran_BP1	DHGWWMLNSNFLPVVP	2	9.28	0.1
RANBP1	39	170	Ran_BP1	PTEAEWGIWHDLPDYE	1	10.06	0.12
RANBP1	39	170	Ran_BP1	WMMTLPPDMPGEWQVV	1	10.97	0.16
RANBP1	39	170	Ran_BP1	QEFWERYTIPMWVDSF	1	13.68	0.15
RANBP1	39	170	Ran_BP1	PQWWHNMPALPDDIIH	1	14.66	0.18
RANBP1	39	170	Ran_BP1	MGYWDYLPPVPGETWG	1	15.42	0.18
RANBP1	39	170	Ran_BP1	PPLPPDKNDWHVEYMP	1	15.64	0.14
RANBP1	39	170	Ran_BP1	WEWSPLPPDVETFSQI	1	15.91	0.14
RANBP1	39	170	Ran_BP1	TEIALPWPDRAERAYL	1	16.31	0.13
RANBP1	39	170	Ran_BP1	QAVVPWQMPLPDWIVS	1	18.4	0.16
RANBP1	39	170	Ran_BP1	WGQMPLPVDMPETWNF	1	21.02	0.09
RANBP1	39	170	Ran_BP1	DMEQWWMELPQVPMYA	1	23.07	0.12
RANBP1	39	170	Ran_BP1	IDSYEHHSTGMVPLPD	2	26.26	0.09
RANBP2	1184	1310	Ran_BP1	WADEWEAPFVWKMQEV	1	3.11	0.08
RANBP2	1184	1310	Ran_BP1	SKMDEWPPEPWELMKL	1	4.23	0.07
RANBP2	1184	1310	Ran_BP1	DEELWAAPFTWGPVLE	1	4.84	0.07
RANBP2	1184	1310	Ran_BP1	NDEWDHPFTFNPGVPP	1	5.9	0.09
RANBP2	1184	1310	Ran_BP1	WQSWDDWDRPMHPMEN	1	6.6	0.08
RANBP2	1184	1310	Ran_BP1	QKVHPWDDWDSPFMWF	5	12.86	0.08
RANBP2	2924	3050	Ran_BP1	FDPLWMALPEDKVHEM	1	3.06	0.08
RANBP2	2924	3050	Ran_BP1	LSTDFLQMEHFWNQQF	1	3.07	0.08
RANBP2	2924	3050	Ran_BP1	FDVPLPLEHDWWTSWV	1	3.39	0.18
RANBP2	2924	3050	Ran_BP1	QYMLMSLPEDDWATPH	1	4.31	0.08
RANBP2	2924	3050	Ran_BP1	EFDAMQAHWNVLHPEG	1	8.19	0.07
RANBP2	2924	3050	Ran_BP1	EWDWPSDHSWWEYIQH	1	8.48	0.09
RANBP2	2924	3050	Ran_BP1	QDWWETALPQEPWHVV	2	22.66	0.07
RARA	175	421	Hormone_recep	RQSQLQMWIWDATQDE	1	3.71	0.08
RARA	175	421	Hormone_recep	WPEYMSWDDAYWMTML	1	4.17	0.1
RARA	175	421	Hormone_recep	GAWDWQLDQLLMQYLE	1	4.72	0.17
RARA	175	421	Hormone_recep	STEFFYDWGYWEQMIE	1	9.16	0.08
RARA	175	421	Hormone_recep	SQIQRYIDEAMTHQST	20	13.39	0.07
RARG	183	417	Hormone_recep	PYGPFKSFEYMDIQRT	1	26.7	0.07
RBBP5	2	538	WD40	IFYWDFESQTWTMSAP	8	3.49	0.29
RBBP5	2	538	WD40	QIEYWNSMEQTWVQSQ	1	9.82	0.13
RBBP8	722	897	SAE2	WGWDEMLNDPEIMRIV	2	6.44	0.14
RBM17	298	401	RRM_1	YRWDRQPSQEAVSSKY	16	4.04	0.11
RBM17	298	401	RRM_1	AQMAPRWDQMQPVMVE	6	5.16	0.08
RORB	212	470	Hormone_recep	WEHHGWWTFWEEAPEQ	1	4.7	0.15
RPA1	2	121	Rep-A_N	YIHDWEMFEHWENLWG	1	9.27	0.07
RPA1	2	121	Rep-A_N	MWGGEDDLVQAWLEQF	2	9.46	0.07
RPA1	2	121	Rep-A_N	TDMEYWEPFTDEELSM	1	10.04	0.06
RPA1	2	121	Rep-A_N	EEMPWYFIEDWEMEMY	1	10.57	0.09
RPA1	2	121	Rep-A_N	EVEDMQWLEENWLVFW	1	12.03	0.07
RPA1	2	121	Rep-A_N	WELSDYTLIQAYDQIM	1	13.85	0.08
RPA1	2	121	Rep-A_N	VWEDWTYMEDWEMMVF	1	14.35	0.07
RPA1	2	121	Rep-A_N	YYVLDSEMETIWQSIL	1	15.34	0.07
RPA1	2	121	Rep-A_N	YVTDLEMIETWNKFIN	12	16.39	0.07
RPA1	2	121	Rep-A_N	VSWWDDGLVYDWMSEF	16	16.53	0.08
RPA1	2	121	Rep-A_N	YIQDWEMMDVWNTLVG	29	17.98	0.08
RPA2	202	270	RPA_C	WQWNGVWPDIIWVQVE	7	7.24	0.09
RXRB	298	533	Hormone_recep	IEQAELIWMEYKKQTK	1	6.73	0.07
RXRB	298	533	Hormone_recep	ESNEMWEWVMNQAHVW	1	11.24	0.15
RXRB	298	533	Hormone_recep	YPEHQWLEQHMFQTVQ	1	14.32	0.17
RXRB	298	533	Hormone_recep	LDHMNWPEHDWLWATM	2	16.05	0.17
RXRB	298	533	Hormone_recep	TPTDTAESIWEMYKKM	43	27.97	0.07
S100A11	5	105	S_100+EF-hand_1	MEQWWHGEDIMWHWWE	1	3.64	0.1
S100A11	5	105	S_100+EF-hand_1	YWTWDDFQEMFLRLER	1	4.97	0.17
SETD1A	2	220	RRM_1	YNFIESMYTMEPMPMH	4	4.24	0.29
SETD1A	2	220	RRM_1	HMAWDVIWDNIYLADS	1	4.42	0.3
SETD1A	2	220	RRM_1	YNFPMDWDQIPITWPQ	1	6.17	0.23
SETD1A	2	220	RRM_1	TSYDPWVMEGMTQVVA	1	7.68	0.18
SETD1A	2	220	RRM_1	WGWDEMLNDPEIMRIV	1	7.71	0.16
SETD1A	2	220	RRM_1	STDIWDMWREWNEIDM	1	12.02	0.13
SFN	1	236	14-3-3	DWVLYKEWVPQWPHNF	2	17.07	0.15
SHC1	149	317	PID	LEEHWQWWVDDMMPME	1	4.84	0.19
SHC1	149	317	PID	PKWEFFQDHTQDHHNQ	1	6.37	0.17
SHC1	149	317	PID	EWGIMDSEWWGRYYEM	1	6.81	0.18
SHC1	149	317	PID	QVDQGEYVYGFWWEVL	1	9.85	0.1
SHC1	149	317	PID	HVQWINHSFMMDMPQN	1	15.52	0.11
SHC1	149	317	PID	GPMIGWNQEYIFFSEH	1	16.24	0.08
SHC1	149	317	PID	ESEGSHYWNYFADAIA	1	18.23	0.07
SHC1	149	317	PID	WEGYYQFLVPDTHTSE	1	18.92	0.12
SHC1	149	317	PID	EWNKNLHWFEVFDQEV	1	20.28	0.08
SND1	650	910	TUDOR+SNase	EELWDQWHSWVTEPDE	1	4.69	0.21
SND1	650	910	TUDOR+SNase	GDYMSMLFMQEWGPFN	2	5.51	0.17
SND1	650	910	TUDOR+SNase	YDWFSAVVEDQWEKVS	1	6.56	0.15
SND1	650	910	TUDOR+SNase	MNFMDIWDHMAIPPEQ	2	7.06	0.13
SND1	650	910	TUDOR+SNase	PWDMIWDDPSWAPMLE	2	7.49	0.12
SND1	650	910	TUDOR+SNase	MWWYDGEMEKMIMETL	1	7.5	0.12
SND1	650	910	TUDOR+SNase	WGWDEMLNDPEIMRIV	3	8.1	0.12
SND1	650	910	TUDOR+SNase	DGWGWDHIEIEMPYEE	1	8.36	0.11
SPAG1	615	745	TPR_1	MDLLEQQMWQDYFLWH	1	3.83	0.11
SPRED1	13	131	WH1	WATVSEWGDWTTVVFN	3	3.55	0.09
SPRED1	13	131	WH1	EFNQWFADHWQQWHYE	3	5.28	0.08
SPRED2	1	124	WH1	SAPPGYQTGLLMAEYR	1	3.46	0.14
SPRED2	1	124	WH1	SSMWWTDTGDMYLRPE	1	4.88	0.19
SPRED2	1	124	WH1	NLWPEVEPIMDNWQPS	1	6.67	0.09
SPRED2	1	124	WH1	AWFEGPFDTSHWQWEA	1	7.72	0.08
SPRED2	1	124	WH1	TWGWFDTGEAWSTMSM	1	10.01	0.16
SPRED2	1	124	WH1	HPIFNDAGGLQGWFSY	1	11.12	0.14
SPRED2	1	124	WH1	PVQWGDWSYPYDLSGQ	1	12.59	0.13
SPRED2	1	124	WH1	GYKLWETETSWWFVPA	1	13.97	0.07
SPRED2	1	124	WH1	GAGELEWYPIWWDVTH	1	17.31	0.12
SPRED2	1	124	WH1	GIVPWWHDSGDHWGPL	1	19.44	0.11
SPRED3	1	117	WH1	WEWKDYEKVVHFQDMK	1	3.38	0.12
SPRED3	1	117	WH1	LDWDWVQWHFDDAMRW	1	7.1	0.16
SPRED3	1	117	WH1	WMWDGLAVVHMVPESV	2	8.68	0.1
SPRED3	1	117	WH1	TPWWETTSTVMTYIKM	1	19.4	0.14
SPRED3	1	117	WH1	EQWWHTPQSVQAWINS	1	19.52	0.12
SPRED3	1	117	WH1	MWMWDGMQVVHLFEQY	1	20.47	0.08
SPRED3	1	117	WH1	HEMFLWDGETVMQVWW	1	20.75	0.16
SPRED3	1	117	WH1	VTPQEMWEEYIATLQI	1	23.4	0.13
SPRED3	1	117	WH1	WTWMGDEEVFYHESLL	1	23.77	0.11
SPRED3	1	117	WH1	NDQYTWSQVHQGWLPL	1	26.49	0.11
SPRED3	1	117	WH1	DVWYTTSESIIQYMQS	1	27.71	0.08
SPRED3	1	117	WH1	DPGWYWEPAMLEAEWA	4	28.37	0.08
SPRED3	1	117	WH1	EPDYGTAWFQHMMQEW	1	31.03	0.07
SPSB2	26	221	SPRY	VVYTGVDHNGNMYPVR	1	9.45	0.12
SPSB2	26	221	SPRY	ERVMDLNGNWITKSVA	1	10.84	0.24
SPSB2	26	221	SPRY	DFNNNTGPRLAAETIV	1	11.51	0.1
SPSB2	26	221	SPRY	TGENNNVMPPHLSEHV	1	11.7	0.14
SPSB2	26	221	SPRY	YYLDENQNWISEGFLW	1	12.09	0.15
SPSB2	26	221	SPRY	PWHARDMNGNWTQRIE	1	12.34	0.1
SPSB2	26	221	SPRY	YEEFLDLNSNLQGLKT	1	12.34	0.1
SPSB2	26	221	SPRY	RSDYARDANGNMVVEF	1	21.3	0.3
SPSB2	26	221	SPRY	YFYLDSNNNQVIPSSV	1	21.95	0.12
SPSB2	26	221	SPRY	MEVFDMNGNYPVRSRT	1	25.03	0.12
SPSB2	26	221	SPRY	WLAQDYNNNHMWLDWK	1	27.13	0.08
SPSB2	26	221	SPRY	WREEPHFHRDENGNII	1	28.95	0.09
SPSB2	26	221	SPRY	IVDTYWAMENNNVGTV	1	29.63	0.07
SPSB2	26	221	SPRY	AHFELMNNNWLVPEFW	1	30.82	0.08
SPSB2	26	221	SPRY	NTMWFDLWDINNNPLS	1	32.32	0.04
SPSB2	26	221	SPRY	FEEMELVGDLNNNMMP	1	32.81	0.08
SPSB2	26	221	SPRY	MGQLQDMQNNNWVPIV	1	33.77	0.07
SPSB2	26	221	SPRY	MVDLNGNTYSESMVAV	1	33.8	0.08
SPSB2	26	221	SPRY	GFLDPNQNIVRETLIL	1	34.24	0.07
SPSB2	26	221	SPRY	AGPDWNHNRLTFNHPQ	1	35.16	0.07
SPSB2	26	221	SPRY	EVMYDWNGNASSLLMM	1	35.33	0.07
SPSB2	26	221	SPRY	EYTLDENANMEQLWEV	1	35.78	0.07
SPSB2	26	221	SPRY	MDWNNNWNHSLESTQN	1	36.08	0.07
SPSB2	26	221	SPRY	YPQWLASSRGEMNNNI	1	36.19	0.07
SPSB2	26	221	SPRY	GFEFHPVYDWNNNIQK	1	36.62	0.07
SPSB2	26	221	SPRY	KKDWNNNIEAWLVGEE	1	36.64	0.06
SPSB2	26	221	SPRY	DKYWPVDPNNNMPRFG	1	37.37	0.07
SPSB2	26	221	SPRY	RFPMYDHNANLLPLPQ	1	38.06	0.06
SPSB2	26	221	SPRY	PEFLDENNNVDVGHTW	1	38.28	0.06
SPSB2	26	221	SPRY	MDFTDVNGNLLNAFTA	1	38.3	0.08
SPSB2	26	221	SPRY	MEKDMNGNMAVFEMHH	1	39.18	0.08
SPSB2	26	221	SPRY	PARDINNNAATAYINV	1	39.46	0.07
SPSB2	26	221	SPRY	YEIMENNNWLNNAGVF	1	40.06	0.06
SPSB2	26	221	SPRY	HLEQDWNGNWLMNEKD	1	41.19	0.06
SPSB2	26	221	SPRY	WDLDWAVSDHNGNVMV	1	41.56	0.06
SPSB2	26	221	SPRY	KQDYLNVTDWNNNAVM	1	44.73	0.08
SPSB4	1	273	SPRY	WDFVGEWDSNNNTVTR	1	7.05	0.17
SPSB4	1	273	SPRY	MVQDSINNNNWLVPWV	1	7.42	0.17
SPSB4	1	273	SPRY	QMDYNQNMPSIQWARE	1	8.15	0.16
STAM	1	143	VHS	DQEWLSKPWQFWAMDM	1	4.69	0.18
STAM	1	143	VHS	HESMVMFTDEFFQQYL	2	5.23	0.12
STAM	1	143	VHS	NKHDTEEFMVRTFLSE	1	6.48	0.08
STAM	1	143	VHS	AYVWDDWVWTSLPWVE	1	6.69	0.19
STAM	1	143	VHS	PFDAWPIGWEIQQQYF	1	8.91	0.1
STAM	1	143	VHS	EPYMIQVPWESHWDVH	1	9.25	0.13
STAM	1	143	VHS	HSEIWLMTYLDSLAMY	1	13.01	0.2
STAM	1	143	VHS	TQFNMHDEALFMTKLF	2	19.23	0.09
STAM	1	143	VHS	QERNHHDPHALWESLF	1	20.78	0.1
STAM	1	143	VHS	NPHSHQQFMQAVENHI	1	22.23	0.11
SUB1	58	127	PC4	DEEEWWWQFQSHQLPE	2	8.77	0.11
TCEA2	231	299	TFIIS_C	WAWEDMWFMEQLESTE	1	3.89	0.14
TCEA2	231	299	TFIIS_C	EQWTWEPMWEWMTITD	1	5.86	0.09
TDRD1	261	449	TUDOR	IWDQWYEWNSEWDRLP	1	3.57	0.28
TDRD1	261	449	TUDOR	WNQWQEWTTDHGVLLE	1	7.12	0.16
TDRD1	261	449	TUDOR	MPLHEWEAGWPWEVVG	1	7.35	0.15
TDRD1	261	449	TUDOR	EMHWMDIWDSLLPESK	1	7.87	0.13
TDRD1	261	449	TUDOR	ELWQHWDMWNVEEPEF	1	7.88	0.16
TDRD1	261	449	TUDOR	DYMSHLFDTMSGVQFQ	1	8.02	0.13
TDRD1	261	449	TUDOR	YIDHMYDVVMYEEIEW	1	8.98	0.12
TDRD1	261	449	TUDOR	STDIWDMWREWNEIDM	1	9.16	0.12
TDRD1	261	449	TUDOR	EPGHWMEWIWDTIELE	1	9.32	0.11
TDRD1	261	449	TUDOR	WGWDEMLNDPEIMRIV	1	10.76	0.11
TDRKH	290	430	TUDOR+SNase	REMLDYYQGVWVPPVS	13	4.26	0.25
TDRKH	290	430	TUDOR+SNase	STDIWDMWREWNEIDM	1	6.85	0.12
TDRKH	290	430	TUDOR+SNase	HELHGHLGPYGYPAGT	1	7.85	0.13
TDRKH	290	430	TUDOR+SNase	HEQNRMDVRNDGRTGF	2	8	0.13
TERF1	58	268	TRF	EHSFLFEDWMWEGKDH	1	5.48	0.09
TERF1	58	268	TRF	MLFDDEAMYNWQWHLM	1	12.23	0.09
TERF1	58	268	TRF	LGHTTAEMIDYMELQW	2	15.33	0.08
TERF1	58	268	TRF	SFPLEFTTDYMYNLMA	4	18.21	0.08
TLN1	309	401	IRS	EFTMNWQYPTQYNFIQ	1	15.3	0.19
TLN1	309	401	IRS	PNVGEWQYNLSYIWEM	1	15.5	0.2
TLN1	309	401	IRS	VETQWEQWQEYGLKFS	1	16.23	0.19
TLN2	312	417	IRS	QNNFIQLQEWHWLEGW	1	11.24	0.16
TLN2	312	417	IRS	VENVYYGPYQWEGSFQ	1	15.42	0.18
TLN2	312	417	IRS	WDLNAQVEHMWQYGIA	1	15.94	0.19
TLN2	312	417	IRS	NENGSYEEHLAWTWGF	1	17.58	0.18
TLN2	312	417	IRS	MEWVEVYTKTDYAFPP	1	17.78	0.17
TLN2	312	417	IRS	DMVWTNSFLHSHSQLV	1	19.49	0.16
TLN2	312	417	IRS	NQDRVWVGNSAFKSPD	2	21.96	0.14
TLN2	312	417	IRS	WTASQYWVYEDGFIPG	1	23.71	0.13
TOM1	1	153	VHS	PWWLEYEMPITRESPV	1	4.45	0.17
TOM1	1	153	VHS	EWWLSYDPHWVETISA	1	5.42	0.08
TOM1	1	153	VHS	QVWWEAYEKRLHVETE	1	8.09	0.18
TOM1	1	153	VHS	NSWWLDYEERATLHGD	1	9.5	0.13
TOM1L1	1	150	VHS	NNNWWMQWHVEEHEME	1	4.26	0.17
TOM1L1	1	150	VHS	ADGWGWYENWVWPASM	1	4.28	0.11
TOM1L1	1	150	VHS	VSEGQWRPSYLWWTDD	1	4.64	0.07
TOM1L1	1	150	VHS	YQMSWMPSEIWWLNYV	1	9.38	0.2
TOM1L1	1	150	VHS	WDEEDDHWWEHFFWFQ	1	12.64	0.16
TOM1L1	1	150	VHS	DFTWLHSEKWWPEEWG	1	14.27	0.09
TOM1L1	1	150	VHS	FVDWDIPSWWFQQVTS	1	15.13	0.19
TOM1L1	1	150	VHS	DDHLWHPSFKWWDEYV	3	15.83	0.08
TOM1L1	1	150	VHS	ETDKWVPSYLWWANYS	1	16.84	0.16
TOM1L1	1	150	VHS	QHDWAPSYLWWDEWTM	1	20.52	0.13
TOM1L1	1	150	VHS	LEWTWYDTWTWPEESQ	1	21.98	0.1
TOM1L1	1	150	VHS	DMLDWSWTEEVELWFQ	2	24.54	0.11
TOM1L1	1	150	VHS	IEWEWLDSKEWWPKEF	16	32.52	0.08
TOM1L2	1	153	VHS	YQDWDWDPEMKRMVVS	1	4.04	0.08
TOM1L2	1	153	VHS	LPPHWFDEMYSITAMY	6	7.51	0.07
TOM1L2	1	153	VHS	TEMWTPAQQALWAYIT	1	8.79	0.17
TOM1L2	1	153	VHS	MMFAGLGTPNPYEVTT	21	16.89	0.09
TOM1L2	1	153	VHS	IEIPWTQEFIQHWTQG	1	18.43	0.12
TOM1L2	1	153	VHS	KWNDDDWWTYFVSQVE	1	20.34	0.15
TOM1L2	1	153	VHS	GLASYFADNYHLIFSE	1	22.36	0.14
TOM1L2	1	153	VHS	AFENNQQAILQYMMDV	1	22.66	0.14
TOM1L2	1	153	VHS	QTPLEAFWEAYDSISW	10	23.14	0.1
TOM1L2	1	153	VHS	DRKLSQQELALWAYII	1	27.72	0.12
TRIM10	292	481	SPRY	WEDGWLIPNAQDFQGM	1	3.64	0.12
TRIM11	268	461	SPRY	PFTYYSSEMYPWYIFG	1	11.11	0.18
TRIM11	268	461	SPRY	GFFQFQALPEWIVYMN	15	12.6	0.15
TRIM11	268	461	SPRY	QFFLFQSAPSWVLQPI	1	13.78	0.13
TRIM11	268	461	SPRY	KVNTFHFMDPPDWLTH	1	14.28	0.18
TRIM11	268	461	SPRY	VGTFMFGEMPSWVVST	1	19.55	0.12
TRIM11	268	461	SPRY	VFEFMDRADWPDWVMM	1	20.38	0.15
TRIM11	268	461	SPRY	HRFVYMEQLPSWLFAV	2	23	0.12
TRIM11	268	461	SPRY	TGNVFQFMDPPQWLTH	21	29.85	0.11
TRIM11	268	461	SPRY	TELPFTYMTRIPSWVW	3	29.99	0.1
TRIM11	268	461	SPRY	WYEDGWWTPHRMEQTR	1	30	0.1
TRIM11	268	461	SPRY	ELTTFHFYKEAPVWVI	3	31.48	0.1
TRIM11	268	461	SPRY	QVFWYPQAEEWPWFLD	1	34.54	0.09
TRIM21	268	465	SPRY	FEDGWMYQDFLKAPET	1	14.06	0.22
TRIM21	268	465	SPRY	MHDDLDWVHHMAVPQV	1	27.13	0.11
TRIM21	268	465	SPRY	WEMTLMEEAWATKFEV	1	29.94	0.1
TRIM25	439	630	SPRY	FEDGWMYQDFLKAPET	1	9.36	0.23
TRIM25	439	630	SPRY	MDWYDMYGTTWDMIPG	1	10.67	0.23
TRIM25	439	630	SPRY	WDDGFMEYGALPHEQM	2	12.3	0.13
TRIM25	439	630	SPRY	VVGDGMAFERWFQDFE	1	14.52	0.18
TRIM25	439	630	SPRY	MPDGWWDQYSWEHIAE	1	15.7	0.17
TRIM25	439	630	SPRY	TVFWDGMYDWPVEMDI	1	21.04	0.12
TRIM25	439	630	SPRY	FETPWQIEDVWGMAGF	1	27.13	0.11
TRIM30	281	496	SPRY	WDWQTDYGYWEDFVPV	1	4.08	0.18
TRIM30	281	496	SPRY	DVIPWDTWNFWREQDF	1	9.37	0.12
TRIM39	319	514	SPRY	GWYEMEGWGMPKDIET	1	3.7	0.11
TRIM7	324	511	SPRY	LERKIAWAQQLWKYFV	1	6.97	0.25
TRIM7	324	511	SPRY	GLVYYDVPFDFGVIDW	1	13.24	0.15
TRIM7	324	511	SPRY	MTMDFHPDWWDVADQW	1	29.65	0.1
TSG101	1	145	UEV	FPYNPHWDMLQQETTV	1	3.09	0.17
TSG101	1	145	UEV	YLWFSPAPSAPIWQWV	1	5.56	0.2
TSG101	1	145	UEV	TDFTYAHAYNPHFIVS	1	5.82	0.09
TSG101	1	145	UEV	VSDLWWNPTWSSQETI	1	9.75	0.13
TSG101	1	145	UEV	GPLHPTAPVWENMLKY	1	15.73	0.12
TSG101	1	145	UEV	NFNYPEQMYSYNPHWI	1	20.06	0.1
TSG101	1	145	UEV	NFNYPEQMYSYNPHWI	2	20.83	0.1
TSG101	1	145	UEV	MQEAPYNPAWMEVPEL	5	27.72	0.09
TSG101	1	145	UEV	YQPNMASAPEWVWESH	2	29.42	0.09
U2AF2	372	475	RRM_1	FDKWEQRRSVPMGQVQ	3	3.6	0.1
U2AF2	372	475	RRM_1	FSRWEQRQMQSVGGAG	3	6.45	0.08
U2AF2	372	475	RRM_1	FDRWESRRQSIGLELS	4	8.37	0.13
UBA52	1	76	Ubiquitin	MTVVEWWTDAQIAEWM	1	12.49	0.09
UBA52	1	76	Ubiquitin	EHMWDAQMWEWSWWDL	1	15.07	0.09
UBA52	1	76	Ubiquitin	EMWVFTPAEWFQIYLN	2	16.16	0.09
UBA52	1	76	Ubiquitin	DLHYDWSLEYWTSLLQ	1	17.19	0.12
UBE2D2	1	147	UQ_con	WGHDWMMEWNTLQPMS	1	4.08	0.14
UBE2V2	1	145	UQ_con	FEHLEYSHPYLWEMYF	1	5.45	0.13
UBE2V2	1	145	UQ_con	YIDYTFFEDGYYRVIE	8	5.72	0.11
UBE2V2	1	145	UQ_con	SLEWWNDISHPYWWHQ	3	6.28	0.1
UBE2V2	1	145	UQ_con	DRNAEMAIRQYFMYHE	2	8.43	0.09
UBE2V2	1	145	UQ_con	QVGWWMELDHPFWWHQ	1	8.59	0.18
UBE2V2	1	145	UQ_con	TNSMPQWAQSQLAMYR	6	21.28	0.11
UBR5	2391	2453	PABP	MNIDAREWSPASWEVH	1	3.6	0.07
UBR5	2391	2453	PABP	SKELSVNAIPFDPHWY	1	4.24	0.08
UBR5	2391	2453	PABP	VMTLSPHATPYYPQMQ	1	5.69	0.07
UBR5	2391	2453	PABP	LSVAAPMFVPNNAVVS	1	5.76	0.07
UBR5	2391	2453	PABP	TGVEMMSYKAKPFYPE	1	7.69	0.07
UBR5	2391	2453	PABP	EWGSGWLNFQAAEFIV	1	8.2	0.07
UBR5	2391	2453	PABP	SQLSIMSLEAAPFTWE	1	10.48	0.1
UBR5	2391	2453	PABP	EWQWHNSVDWVPHKAT	1	12.45	0.07
UBR5	2391	2453	PABP	LSYESAPWWPHMPAEF	1	13.15	0.15
UBR5	2391	2453	PABP	EFLNVMAPSWVDITEW	1	16.88	0.07
UBR5	2391	2453	PABP	YGMSIDASSFVPYEFW	1	17.79	0.08
UBR5	2391	2453	PABP	AWSMLDIANIKPWNPM	1	18.45	0.1
UBR5	2391	2453	PABP	QMNVQAQEWWPAHMTF	1	18.58	0.08
UBR5	2391	2453	PABP	NNQVMNVNATPYYWPT	1	19.35	0.07
UBR5	2391	2453	PABP	EALNIFSPMWEPQYVV	1	19.49	0.08
UBR5	2391	2453	PABP	DDIWPVSAVHAQPFMV	1	21.16	0.07
UBR5	2391	2453	PABP	ELSIWADAFQPHWHKV	1	21.78	0.07
UBR5	2391	2453	PABP	KLDVFAVPFLSSQHEY	1	22.62	0.07
UBR5	2391	2453	PABP	VLDINAQPFHQSGFNH	1	25.74	0.07
UBR5	2391	2453	PABP	MDVAAQPWIPIVPPEG	1	28.62	0.07
UBR5	2391	2453	PABP	ALSMSAEPFHPMVNYV	1	30.14	0.07
UEVLD	1	145	UEV	LDWRMAPEWQWITHHL	1	3.3	0.1
UEVLD	1	145	UEV	MSQDWPWPDLSWFDEP	1	7.15	0.12
UEVLD	1	145	UEV	EFEWIDHFLGNMESGL	1	8.99	0.07
UEVLD	1	145	UEV	LGQQYQMWEYMASLYN	1	11.39	0.2
UEVLD	1	145	UEV	WRQDLETESLMQWFLW	1	15.22	0.11
UEVLD	1	145	UEV	EDHWWIASMWRDQAVQ	3	18.12	0.11
UEVLD	1	145	UEV	EQDQDLEYRMHMEKWW	2	19.84	0.1
UEVLD	1	145	UEV	FDWRETLWESSQWMIA	4	22.74	0.09
UEVLD	1	145	UEV	APFTLWESSMEALGEL	1	23.3	0.09
UEVLD	1	145	UEV	HQWQGDWDHEHIMMYW	1	24.09	0.11
UEVLD	1	145	UEV	ERFTLFQSSMDSILMF	1	25.98	0.08
UEVLD	1	145	UEV	VPWSENQEWQWIFEAV	3	29.28	0.09
UQCRB	8	111	UCR_14kD	FMDMWHWQQLEDYMFL	1	4.85	0.16
UQCRB	8	111	UCR_14kD	VLPDWMAQHAWEWTGH	16	23.94	0.08
VASP	1	114	WH1	NWDIWPDWPPTQSVMW	1	5.89	0.09
VASP	1	114	WH1	WPPAPPTEQHRQMWAK	1	7.1	0.1
VASP	1	114	WH1	IQDWPELPEVMMHWTL	7	9.17	0.07
VASP	1	114	WH1	PAWPPWPAEAVWEATK	1	12.34	0.09
VASP	1	114	WH1	DPYWVWPDLPHNVSHP	1	19.25	0.1
VASP	1	114	WH1	STQKDNNWPLPPVMEE	1	21.6	0.1
VASP	1	114	WH1	NLETWAWPPWPQEFND	1	23.28	0.11
VASP	1	114	WH1	LDMFWPEPPMFNREIP	1	24.86	0.1
VCL	1	259	Vinculin	DNFENWIENWLLEYNG	1	9.78	0.1
VCL	1	259	Vinculin	LTGEIWDAEKVIHYVM	1	11.05	0.1
VCL	1	259	Vinculin	YWDAGEVMAQIIQSAH	1	11.94	0.08
VCL	1	259	Vinculin	FPQMWQSPDFWEDWLL	1	12.61	0.09
VCL	1	259	Vinculin	LDSFWDAENVIRSIMI	1	12.88	0.1
VCL	1	259	Vinculin	FDTPLWEQAMWEALGE	1	13.24	0.11
VCL	1	259	Vinculin	WPDDLDWGTWLETLPL	1	13.27	0.1
VCL	1	259	Vinculin	LWDWTPETEQWFQEIV	1	13.5	0.09
VCL	1	259	Vinculin	QMIEFWTEEEIMHWVH	1	13.58	0.1
VCL	1	259	Vinculin	HPQEWSAEEIMVGILY	1	14.14	0.1
VCL	1	259	Vinculin	MPPWTEDAESWHMWLI	5	14.84	0.08
VCL	1	259	Vinculin	NTVEWQDMEGHLLGIV	1	15.35	0.09
VCL	1	259	Vinculin	WWEQDQDWEEFVNAIE	1	16.94	0.09
VCL	1	259	Vinculin	APVVHDFDAYKMLMQL	1	17.19	0.09
VCL	1	259	Vinculin	VDDQEWPNMEMLLGIV	1	17.38	0.09
VCL	1	259	Vinculin	SDDWFFDLTHSIISTD	1	18.42	0.09
VCL	1	259	Vinculin	TAHDWIDEWLVQAMLQ	1	20.29	0.1
VCL	1	259	Vinculin	HEIWETDWQWIIDQAY	1	20.36	0.09
VCL	1	259	Vinculin	DNWYWEAWDAAFLTNG	1	20.41	0.09
VCL	1	259	Vinculin	WDPQADWQEQVQYWLV	2	20.45	0.1
VCL	1	259	Vinculin	MMPTTEDGWEMWLAEL	1	21.36	0.09
VCL	1	259	Vinculin	WGSEDTQYWLEYVNSV	3	24.61	0.09
WDR5	20	334	WD40	RTEPYQWMKAAGFPTS	1	9.24	0.1
WDR5	20	334	WD40	VEFWWSDTSARTLPFK	1	9.42	0.08
WDR5	20	334	WD40	NARTDAWWSQQSLQQH	1	9.86	0.08
WDR5	20	334	WD40	RTEYLNWQEHRTVSKE	1	10.98	0.08
WDR5	20	334	WD40	EYHPRWGYIMAQASDS	1	11.03	0.08
WDR5	20	334	WD40	RTDPEQYQRTMMVPRG	1	12.05	0.08
WDR5	20	334	WD40	RTEPYVHQQPTPQAPA	1	12.39	0.12
WDR5	20	334	WD40	VPSLVMPQDQPVMVSR	5	12.82	0.08
WDR5	20	334	WD40	FELAGRWEPLMMYEWV	1	12.85	0.11
WDR5	20	334	WD40	AARTQWYLAAVAEQAP	1	12.94	0.12
WDR5	20	334	WD40	PEQERINRKTYQMVSR	1	12.98	0.08
WDR5	20	334	WD40	ETQDPPEVRQYTMVSR	1	13.83	0.08
WDR5	20	334	WD40	RWEPHAWQADQVEATK	1	13.97	0.08
WDR5	20	334	WD40	SARTSHWVPMEWNHLQ	1	13.97	0.08
WDR5	20	334	WD40	QQVFQDHSNHQMMISR	1	14	0.12
WDR5	20	334	WD40	GAARTQGVEWHSQHSH	1	14.87	0.08
WDR5	20	334	WD40	QRTMAWKSEDHLMPQS	2	14.87	0.08
WDR5	20	334	WD40	IKETAHMDERPKMISR	1	15.82	0.1
WDR5	20	334	WD40	QRTMAWKSENHLMPHS	1	16.45	0.09
WDR5	20	334	WD40	PRYKPHNRTEPVPLMA	1	18.68	0.08
WDR5	20	334	WD40	GRWVPVQDVPRFEIED	1	19.03	0.12
WDR5	20	334	WD40	KKPVPMRWEHTYTETM	1	20.22	0.11
WDR5	20	334	WD40	AARTHAQEYHKGIMAS	1	21.62	0.1
WDR5	20	334	WD40	SARTGYDNYLKPSSQQ	1	21.97	0.07
WDR5	20	334	WD40	GRWVPWDQNVTTSDES	1	23.38	0.08
WDR5	20	334	WD40	SARSEPYPSTNFTWTH	1	25.73	0.09
WDR5	20	334	WD40	ARTWYMHQQEAMADQK	1	26.3	0.08
WDR74	1	387	WD40	QIWSLWVEGMMYQPDN	1	2.75	0.29
WDR74	1	387	WD40	DMWAMWHEWVEQEPQD	2	2.88	0.3
WDR74	1	387	WD40	WHWPELQDLMSIGMDE	1	2.99	0.24
WDR74	1	387	WD40	WEAIWDDMLTVQMPMA	1	5	0.16
WDR74	1	387	WD40	DWFSSIIEAERQPVAD	1	5.4	0.14
WDR74	1	387	WD40	PALSDVWDSIPLEFAW	1	6.43	0.12
WDR74	1	387	WD40	FDSYWEAAFDQLQMAE	1	7.17	0.12
WDR74	1	387	WD40	DFMSDMFLQQLDTVGL	1	7.8	0.12
WDR74	1	387	WD40	DMWSQWEEWNAVMPWE	1	9.73	0.12
YWHAB	1	246	14-3-3	HKMEPWYTDWHADFLM	1	9.61	0.07
YWHAB	1	246	14-3-3	VVFSDYWVDWHVEYMG	3	11.9	0.09
YWHAB	1	246	14-3-3	QNIEFVWWHKEWLENQ	1	15.08	0.1
YWHAB	1	246	14-3-3	VWPMPQTWAEWQDLLA	2	17.67	0.1
YWHAB	1	246	14-3-3	RPAWMDSATWLMIQEW	1	22.01	0.07
YWHAB	1	246	14-3-3	HPPWWEPWHVEFLLQD	4	22.73	0.08
YWHAE	1	255	14-3-3	YMQNLDTQWMLWLQGP	4	9.78	0.1
YWHAE	1	255	14-3-3	EWSVWDHVPRDWQTVG	2	17.74	0.18
YWHAG	1	247	14-3-3	PSPQPWWTDWHAEWVN	3	16.06	0.18
YWHAG	1	247	14-3-3	HQQGDDWVIAEIPPFR	1	19.77	0.16
YWHAG	1	247	14-3-3	PQSLQEAMVVWQTWSG	1	21.57	0.14
YWHAH	2	246	14-3-3	MDWLDLAGQESLFPLW	1	17.14	0.09
YWHAH	2	246	14-3-3	GDVSNLSEAMELWRSW	5	17.65	0.11
YWHAH	2	246	14-3-3	GLHQLDWLDLADIYPK	14	18.69	0.07
YWHAH	2	246	14-3-3	SLEWLDLAQWTDPHQR	1	19.79	0.07
YWHAH	2	246	14-3-3	LEWLDLAQWHGGENSR	7	20.96	0.07
YWHAH	2	246	14-3-3	VEYLDLANFDPMAGKW	25	26.19	0.08
YWHAZ	1	245	14-3-3	EHPHYWTPWHVDYMLR	2	4.41	0.09
YWHAZ	1	245	14-3-3	VKSYYTTWHVQWLMDW	1	6.31	0.09
YWHAZ	1	245	14-3-3	QNIEFVWWHKEWLENQ	1	6.38	0.09
YWHAZ	1	245	14-3-3	MPEYWVDWHMEYVQEM	4	28.11	0.09
ZGPAT	120	268	zf-CCCH+TUDOR	EPHMLYDMWREWVTAD	2	3.14	0.28
ZGPAT	120	268	zf-CCCH+TUDOR	YNFIESMYTMEPMPMH	3	3.65	0.3
ZGPAT	120	268	zf-CCCH+TUDOR	MLHDGWLMPGMTHSVN	1	4.63	0.23
ZGPAT	120	268	zf-CCCH+TUDOR	DYMSQLWDHMSVDIYP	1	5.82	0.2
ZGPAT	120	268	zf-CCCH+TUDOR	WGWDEMLNDPEIMRIV	1	7.66	0.15
ZGPAT	120	268	zf-CCCH+TUDOR	SQAMDLNAGWPWDIVM	1	8.17	0.13
ZGPAT	120	268	zf-CCCH+TUDOR	DYMSTLFDSIPTHVST	1	8.28	0.13
ZGPAT	120	268	zf-CCCH+TUDOR	DPMSDLFMHNPFVQEP	1	8.79	0.14
