# Supplementary material for: Large‐scale survey and database of high affinity ligands for peptide recognition modules
Source: Mol Syst Biol. 2020 Dec 8;16(12):e9310. doi: 10.15252/msb.20199310 (PMC7724964; doi:10.15252/msb.20199310)
Supplement: Supplementary file 6 — Dataset EV5 [file MSB-16-e9310-s006.xlsx]

## Sheet: Sheet1
Dataset EV5 Best-matched PRM-ligand complex structures from the PDB. The best-matched PRM-ligand complex structure is shown for 135 PRM, and the following data are shown for each structure: PDB ID, PRM-peptide chains, sequence identity across the whole sequence or across the peptide-binding site only (interface), phage-derived and natural peptide sequence aligned in Fig 4 and Appendix Fig S3, pep…
PRM				PDB STRUCTURE				PEPTIDE ALIGNMENT
GENE	BEG	END	FAMILY	PDB ID	CHAIN PRM:peptide	IDENTITY	INTERFACE	Phage	Natural	SIMILARITY	LOGO
YWHAG	1	247	14-3-3	5d3e	A:C	0.9876	1	LQXAM	RQXVL	0.8	NO
YWHAE	1	255	14-3-3	3ual	A:P	1	1	SVXDHVP	SFXEPFG	0.714286	NO
YWHAZ	1	245	14-3-3	4fj3	A:P	0.9787	1	HMEXVQEM	RSTXTPNV	0.625	NO
SFN	1	236	14-3-3	1ywt	A:C	1	1	VLYKXWVP	ARSHXYPA	0.5	NO
YWHAB	1	246	14-3-3	5n10	A:F	1	1	WHVXF	FPAXV	0.75	YES
YWHAH	2	246	14-3-3	2c63	A:P	1	1	LXLA	IXLP	0.6667	YES
GGA3	579	723	Alpha_adaptinC2	1p4u	A:B	0.9862	1	EWGQW	DFGPL	0.6	YES
ARF3	1	181	Arf	1j2j	A:B	0.9639	1	IYWGYHMTDFISQE	LLKSSHPEDLRAAN	0.357143	NO
PDCD6IP	3	392	BRO1	5wa1	A:B	0.9393	1	EEESIRYLIEW	EDDDIKQLAAW	0.727273	NO
DCTN1	26	97	CAP_GLY	2hqh	A:E	1	1	EWTW	DETF	0.75	YES
CBX5	109	173	Chromo_shadow	1s4z	A:C	0.7692	1	LPTTWQDYLL	VPVVVLEDIL	0.7	NO
CBX3	109	173	Chromo_shadow	5t1i	A:C	0.9846	1	PTTWQDYL	PGTVALRE	0.25	YES
CKS1B	1	79	CKS	2ast	C:D	1	1	WFLEXPY	SVEQXPK	0.5	YES
CLTC	1	363	Clathrin_propel+Clathrin-link	1c9l	A:C	1	1	DLSDW	NLIEF	0.8	YES
EIF4A1	29	237	DEAD	5sup	A:G	0.3541	0.7	EMPQYMMTWYYE	EDLDKEMADYFE	0.583333	NO
DYNLL2	1	89	Dynein_light	3p8m	A:D	1	1	TQTDE	TQTEG	0.8	YES
DYNLL1	1	89	Dynein_light	3zke	A:B	1	1	TQTD	TQTA	0.75	YES
PDCD6	23	191	EF-hand_5+EF-hand_7	2zne	A:C	0.9941	1	YGWDPGL	YPGYPGY	0.4286	YES
MYL6	4	151	EF-hand_6	1m45	A:B	0.3649	0.25	YFYTQVNGIWYK	YLQNNIKGFIIR	0.75	NO
NFKBIA	70	282	EF-hand_6	4z68	A:E	0.2968	0.24	NGAD	DGAE	1	YES
CAPN2	513	700	EF-hand_8	1nx0	A:C	0.4798	0.9	WDAFVNDF	IDALSSDF	0.75	NO
CAPNS1	1	268	EF-hand_8+EF-hand_5	1nx0	A:C	0.9711	1	LVDFLWNDL	AIDALSSDF	0.666667	NO
FKBP3	109	224	FKBP_C	4odp	A:B	0.2727	0.26	GVFL	GIVK	0.75	YES
GNAQ	2	359	G-alpha	4g5q	A:E	0.5424	0.75	AWQISEEWKVREAYQQ	FFSLILRSQAKRMDEQ	0.4375	NO
GNA14	2	355	G-alpha	2xns	A:C	0.5291	0.85	DGDVQKWGPYYS	NEEVFRALRDFD	0.416667	NO
GNAI1	2	354	G-alpha	4g5q	A:E	1	1	WYSEPWA	FFSLILR	0.4286	YES
GNAZ	2	355	G-alpha	2g83	A:C	0.6933	1	DTQMM	YYHGI	0.4	YES
ALDOA	1	364	Glycolytic	2ot0	A:E	0.9835	1	GEW	DEW	0.6667	YES
EEF1A2	240	332	GTP_EFTU_D2	3wy9	A:C	0.6452	0.8	QSFSELDIKHE	EALAGLSALFG	0.454545	NO
EEF1A1	244	333	GTP_EFTU_D2	3wy9	A:C	0.6556	0.8	TAHPNFMMWFG	EALAGLSALFG	0.363636	NO
GIGYF1	448	540	GYF	3fma	A:L	0.2903	0.4	GPPGLT	PPPGLS	0.833333	NO
CD2BP2	256	341	GYF	1l2z	A:B	1	1	PPGW	PPGH	1	YES
GIGYF2	507	602	GYF	3fma	A:L	0.2292	0.9	PPGW	PPGL	0.75	YES
MAD2L1	2	205	HORMA	2v64	A:B	1	1	WYHWQPP	WYSYPPP	0.7143	YES
ESRRA	179	423	Hormone_recep	3d24	A:B	0.9755	1	EFNQWFADH	ELLKYLTTN	0.777778	NO
NR1H4	256	474	Hormone_recep	4wvd	A:C	1	1	MEWWTREVF	LEDIIRKAL	0.666667	NO
NR1D2	386	579	Hormone_recep	3n00	A:B	0.7371	1	NLTALIMAFFSE	TLADHICQIITQ	0.666667	NO
NR4A2	327	598	Hormone_recep	3d24	A:B	0.2253	0.4	FKQLMFHVIGE	CSELLKYLTTN	0.636364	NO
RORB	212	470	Hormone_recep	1k4w	A:B	0.9881	1	HHGWWTFWEE	HKILHRLLQE	0.6	NO
HNF4A	148	377	Hormone_recep	1pzl	A:B	1	1	HVHFWDLIT	HKILHRLLQ	0.555556	NO
NR1H2	203	460	Hormone_recep	4dk7	A:B	0.9919	1	GWEAEEYIMP	DHQLLRYLLD	0.5	NO
NR5A1	221	461	Hormone_recep	1yp0	A:B	0.9372	1	WFYWPGLT	TILYTLLS	0.5	NO
RARG	183	417	Hormone_recep	4dm6	A:E	0.8766	1	FKSFEYMDIQ	KSLLQQLLTE	0.5	NO
NR5A2	297	541	Hormone_recep	4oni	A:C	1	1	QQFPYLWSALS	SRPAILYALLS	0.454545	NO
NR2E3	154	410	Hormone_recep	1xls	A:I	0.3621	0.2	DEWWMFYPQ	ENALLRYLL	0.444444	NO
RARA	175	421	Hormone_recep	3kmz	B:C	0.996	1	QRYIDEAMTH	HKILHRLLQE	0.4	NO
NR4A3	356	626	Hormone_recep	3d24	A:B	0.2569	0.1	PWWWMDWDFQQ	CSELLKYLTTN	0.272727	NO
ESR2	263	500	Hormone_recep	1u3r	A:C	1	1	GVDVWLWD	KLVQLLTT	0.25	NO
ESRRG	219	458	Hormone_recep	1kv6	A:C	1	1	LLWEV	ILHRL	0.8	YES
NR2C1	355	603	Hormone_recep	5ec9	A:B	0.3143	0.2	EYLHNFI	KILHRLL	0.7143	YES
PPARG	233	505	Hormone_recep	2fvj	A:B	1	1	SMSLMSLL	SHKLVQLL	0.625	YES
NR1H3	204	447	Hormone_recep	3ipq	A:B	1	1	PEIAWLQQMM	ERHKILHRLL	0.5	YES
RXRB	298	533	Hormone_recep	1uhl	A:C	1	1	ELIW	HKIL	0.25	YES
HSPA8	394	614	HSP70	4po2	A:C	0.8235	1	DFIMAW	RLLLTG	0.666667	NO
HSPA9	438	651	HSP70	1dkx	A:B	0.5467	0.82	ERFL	NRLL	1	YES
KPNB1	1	876	IBN_N+Arm	1f59	A:C	0.9977	1	DYSSLFSVG	DSKPAFSFG	0.5556	YES
EIF4E	2	217	IF4E	1wkw	A:B	1	1	SWFTYREQLETE	TRIIYDRKFLME	0.583333	NO
DOK7	105	219	IRS	3ml4	A:E	0.9565	1	FETTWVXE	LHPNPMXQ	0.625	NO
IRS1	157	267	IRS	1irs	A:B	1	1	LVDWMSATXN	LVIAGNPAXR	0.6	NO
DOK5	130	237	IRS	1xr0	B:A	0.2407	0.1	DWVWTIPFEQVFSE	KLAKSIPLRRQVTV	0.571429	NO
TLN1	309	401	IRS	1y19	B:A	0.9892	1	QWQEYGLKFS	SWVYSPLHYS	0.5	NO
DOK3	213	322	IRS	2kup	A:B	0.2455	0.1	EYKTMPWEEIMMPYN	RLRHFPCGNVNYGYQ	0.466667	NO
DOK1	151	256	IRS	1uef	A:C	0.8774	1	NWLWKFV	TWIENKL	0.7143	YES
DOK4	130	237	IRS	1uef	A:C	0.2963	0.74	WTDNPSX	WIENKLX	0.6667	YES
DOK2	146	252	IRS	1uef	A:C	0.5234	0.8	WYDNP	WIENK	0.6	YES
TLN2	312	417	IRS	2k00	A:B	0.8913	1	VYEDGF	WVENEI	0.5	YES
FRS3	12	117	IRS	2kup	A:B	1	1	WFTIIQE	LFRLRHF	0.4286	YES
LRP5	340	601	Ldl_recept_b	3soq	A:Z	0.4122	0.85	SSNEWWD	NSNAIKN	0.571429	NO
NXF1	203	359	LRR_1	3p72	A:B	0.2038	0.1	FETLWARH	TERMALHN	0.5	YES
CTDSP2	90	271	NIF	2ghq	A:C	0.7624	1	THAXG	SPTXP	0.6	NO
NXT1	1	140	NTF2	5fw5	A:C	0.2357	0.1	MWIYNEKWDM	TFGDFDEHEV	0.5	NO
NUP98	730	880	Nucleoporin2	2q5y	A:B	1	1	YGWEE	YGLQD	0.8	YES
PABPC1	544	623	PABP	2rqg	B:A	1	1	QLADIPTYEWLQR	RQLNVNAKPFVPN	0.538462	NO
UBR5	2391	2453	PABP	3ntw	A:B	0.9206	1	LSVAAPMFVP	LSVNAPEFYP	0.7	YES
SUB1	58	127	PC4	2phe	A:C	0.9848	1	EEEWWWQFQSHQ	FEQMFTDALGID	0.416667	NO
PCMT1	1	227	PCMT	1jg3	A:C	0.348	0.53	MYLD	VYPD	0.75	YES
PCNA	1	261	PCNA_N+PCNA_C	5mav	A:G	1	1	RQTLITDWLMV	KDSKITDHFMR	0.818182	NO
PHF19	190	255	PHD	2pnx	A:B	0.3091	0.2	XEAPH	XQTAR	0.8	NO
KMT2C	995	1055	PHD	6mlc	A:E	0.2295	1	GDPKK	GAKRH	0.6	NO
KMT2C	1055	1137	PHD	6mlc	A:E	1	1	PVEDWK	GAKRHR	0.5	NO
SHC1	149	317	PID	1shc	A:B	1	1	WQXWVD	PQXFSD	0.6	YES
PPWD1	486	646	Pro_isomerase	1mzw	A:B	0.441	0.85	AVSWGP	ITLFGE	0.666667	NO
PPIE	138	301	Pro_isomerase	5yba	A:B	0.6098	0.8	GPQPQ	GPKWN	0.8	YES
MSH6	89	203	PWWP	2x4y	A:B	0.2174	0.4	SDL	QDF	0.6667	YES
RANBP2	2924	3050	Ran_BP1	5dh9	B:D	0.4724	0.5	WETALPQ	QTTALPD	0.7143	YES
RANBP1	39	170	Ran_BP1	5dh9	B:D	0.5758	1	NMPALP	QTTALP	0.6667	YES
RANBP2	1184	1310	Ran_BP1	5uwp	B:D	0.5276	1	QKVHPWDD	TTALPDED	0.5	YES
RALA	11	183	Ras	5wlb	A:B	0.5361	0.85	VFEYQGWLCMDL	LHEYWARLWNYL	0.5	NO
RAB5A	15	188	Ras	3mjh	A:B	0.994	1	EWEMIWQDYMN	SEGFICPQCMK	0.454545	NO
EGFR	334	495	Recep_L_domain	1mox	A:C	1	1	QWDFSQMT	RCEHADLL	0.625	NO
RPA1	2	121	Rep-A_N	5eay	A:E	1	1	YIQDWEMMDVW	NELELLMEKSF	0.2727	YES
RPA2	202	270	RPA_C	4mqv	A:B	1	1	QWNGVWPDIIWVQ	KIEENRQKALARR	0.384615	NO
U2AF2	372	475	RRM_1	1o0p	A:B	1	1	FSRWEQR	RSRWNQD	0.714286	NO
RBM17	298	401	RRM_1	5lso	A:C	0.9709	1	YRWDR	SRWDE	0.6	NO
PABPC1	96	174	RRM_1	4f02	A:C	1	1	WMHSVQME	TIRIRDPN	0.5	NO
PUF60	460	559	RRM_3	2peh	A:C	0.39	0.82	RWDQQP	RWDETP	0.8333	YES
S100A11	5	105	S_100+EF-hand_1	1qls	A:D	0.7778	0.75	TWDDFQEMFLRL	MNREVSSLKNKL	0.416667	NO
SPSB4	1	273	SPRY	2ihs	A:C	0.7196	0.9	INNNNWLVPWV	INNNNNIVEDV	0.727273	NO
SPSB2	26	221	SPRY	5xn3	A:B	0.9949	1	DLNNN	DINNN	1	YES
MDM4	26	106	SWIB	3dab	A:B	1	1	FSQLWEAM	FSDLWKLL	0.75	YES
NXF1	565	619	TAP_C	1oai	A:B	1	1	IPFSFQWS	SGFSFGSK	0.375	YES
SPAG1	615	745	TPR_1	4g2v	A:B	0.229	0.5	MDLLEQQMWQDYFL	MEMEPETMETKSVI	0.5	NO
KDM6A	1	520	TPR_8	3kd7	A:G	0.296	0.2	MEMLY	MEEVD	0.6	YES
TERF1	58	268	TRF	3bqo	A:B	1	1	SFLFEDWMW	SHFNLAPLG	0.444444	NO
KARS	71	214	tRNA_anti-codon	4ycu	A:C	1	1	VPISWIHE	MPMYQVKP	0.625	NO
TDRD1	261	449	TUDOR	5m9n	A:C	0.291	0.4	DEM	DQG	0.6667	YES
TDRKH	290	430	TUDOR+SNase	5ygd	A:D	0.3901	0.65	HELHGHXGPY	DQGRGRXRPL	0.6	NO
SND1	650	910	TUDOR+SNase	3omc	A:C	1	1	XDHIEI	XARARA	0.6	YES
ARID4A	568	634	Tudor-knot	4pl6	A:C	0.2687	0.6	DGXLM	HRXVL	0.4	YES
KAT8	2	458	Tudor-knot+MOZ_SAS	4dnc	A:D	0.9931	1	IDHMYDVVMYEEIEW	LENLDDSVFSKRHAK	0.466667	NO
UBA52	1	76	ubiquitin	5xiu	B:A	1	1	DLHYDWSLEYWTSLLQ	RHKQEEQDRLLALQLQ	0.3125	NO
TSG101	1	145	UEV	1m4p	A:B	1	1	PTAPVW	PTAPPE	0.6667	YES
UEVLD	1	145	UEV	4zny	A:B	0.5352	0.82	LDWRMAPE	YVEPTAPQ	0.375	YES
UBE2V2	1	145	UQ_con	5khr	Q:S	0.2207	0.2	MAIRQYFMYHE	LVQRKDELLQQ	0.636364	NO
UBE2D2	1	147	UQ_con	2lxp	A:B	0.3946	0.6	GHDWMMEWNTLQPM	RKDELLQQARKRFL	0.5	NO
TOM1	1	153	VHS	1jpl	A:E	0.3203	0.1	AYEKRLHV	SDEDLLHI	0.5	NO
HGS	1	154	VHS	1jpl	A:E	0.2857	0.2	NHWFVIPI	SDEDLLHI	0.5	NO
STAM	1	143	VHS	1jpl	A:E	0.3077	0.16	TEEFMVRT	SDEDLLHI	0.875	YES
GGA1	1	157	VHS	1ujj	A:C	1	1	DILLV	DISLL	0.8	YES
GGA3	1	166	VHS	1jpl	A:E	1	1	ELIDV	DLLHI	0.8	YES
TOM1L2	1	153	VHS	1jpl	A:E	0.3399	0.23	QQAILQY	DEDLLHI	0.7143	YES
TOM1L1	1	150	VHS	1jwg	A:C	0.2585	0.31	EEVELW	DEDLLH	0.6667	YES
VCL	1	259	Vinculin	3rf3	A:C	1	1	DWFFDLTH	ETIFEASK	0.75	YES
RBBP5	2	538	WD40	5ov3	A:C	0.9921	1	EYWNSM	EPKQTG	0.5	NO
WDR5	20	334	WD40	4cy2	A:D	1	1	ARTLP	ARTRP	0.8	YES
WDR74	1	387	WD40	2g9a	A:B	0.2026	0.33	AXWHE	AXTKQ	0.75	YES
ENAH	9	116	WH1	1evh	A:B	0.963	1	WPYPP	FPPPP	0.8	NO
HOMER1	1	163	WH1	1ddv	A:B	1	1	PPQGF	PPSPF	0.6	NO
HOMER3	1	118	WH1	1ddv	A:B	0.8378	1	VPEQFV	TPPSPF	0.5	NO
EVL	1	130	WH1	1qc6	A:C	0.9846	1	WPMWT	FPPPP	0.4	NO
SPRED1	13	131	WH1	1qc6	A:C	0.3193	0.5	FNQWF	FPPPP	0.2	NO
VASP	1	114	WH1	1evh	A:B	0.6964	1	WPLPP	FPPPP	0.8	YES
HOMER2	1	111	WH1	1ddv	A:B	0.8649	1	KPPVEF	TPPSPF	0.5	YES
SPRED2	1	124	WH1	1evh	A:B	0.3571	0.36	FVPA	FPPP	0.5	YES
SPRED3	1	117	WH1	1evh	A:B	0.2946	0.27	WYWEP	FPPPP	0.4	YES
