# Supplementary material for: Large‐scale survey and database of high affinity ligands for peptide recognition modules
Source: Mol Syst Biol. 2020 Dec 8;16(12):e9310. doi: 10.15252/msb.20199310 (PMC7724964; doi:10.15252/msb.20199310)
Supplement: Supplementary file 7 — Dataset EV6 [file MSB-16-e9310-s007.xlsx]

## Sheet: Sheet1
Dataset EV6 Comparison of phage-derived peptides with SLiM interaction information in the ELM repository. Data are shown for the 20 PRMs with phage-derived peptides that also have SLiM interaction information in the ELM repository. The phage-derived peptide with the best agreement with an ELM class is shown for each PRM with SLiM interacting information in ELM, and the following information is sh…
Uniprot name	start	end	Family name	Logo information (yes/no)	Phage-derived peptide	ELM class name	Class motif	Motif variant detected	Sequence match to motif variant	Specific motif positions	Matching Positions	Similarity	Match type
VASP	1	114	WH1	# YES	LDMFWPEPPMFNREIP	LIG_EVH1_1	([FYWL]P.PP)|([FYWL]PP[ALIVTFY]P)	WP.PP	WPEPP	4	4	1	PERFECT
UBR5	2391	2453	PABP	# YES	EFLNVMAPSWVDITEW	LIG_PAM2_1	..[LFP][NS][PIVTAFL].A..(([FY].[PYLF])|(W..)).	LNV.A..W	LNVMAPSW	5	5	1	PERFECT
TSG101	1	145	UEV	# YES	GPLHPTAPVWENMLKY	LIG_PTAP_UEV_1	.P[TS]AP.	PTAP	PTAP	4	4	1	PERFECT
DOK1	151	256	IRS	# YES	DNHWIWKEVNPMFMKD	LIG_PTB_Apo_2	(.[^P].NP.[FY].)|(.[ILVMFY].N..[FY].)	E.NP.F	EVNPMF	4	4	1	PERFECT
SPSB2	26	221	SPRY1	# YES	FEEMELVGDLNNNMMP	LIG_SPRY_SPSB	[DE][IL]NNN	DLNNN	DLNNN	5	5	1	PERFECT
WDR5	20	334	WD40	# YES	ETQDPPEVRQYTMVSR	LIG_WD40_WDR5_VDV_2	[EDSTY].{0,4}[VIPLA][TSDEKR][ILVA]	E….PEV	ETQDPPEV	4	4	1	PERFECT
PDCD6	23	191	EF-hand_5+EF-hand_7	# YES	MSVEPYMPPYGWAEWV	LIG_EF_ALG2_ABM_1	P[PG]{0,1}YP.{1,6}Y[QS]{0,1}P	PY…Y	PYMPPY	5	3	0.6	PARTIAL
CD2BP2	256	341	GYF	# YES	YPYPPGWDSNYAQRVE	LIG_GYF	[QHR].{0,1}P[PL]PP[GS]H[RH]	P.PPG	PYPPG	8	4	0.5	PARTIAL
SHC1	149	317	PID	# YES	HVQWINHSFMMDMPQN	LIG_PTB_Phospho_1	(.[^P].NP.(Y))|(.[ILVMFY].N..(Y))	W.N…	WINHSF	4	2	0.5	PARTIAL
YWHAZ	1	245	14_3_3	# NO	VKSYYTTWHVQWLMDW	LIG_14-3-3_4	[RHK][STALV].([ST]).[PESRDIFTQL]	KS…T	KSYYT	3	3	1	PERFECT
ENAH	9	116	WH1	# NO	VTDNAWPYPPVAVSQH	LIG_EVH1_1	([FYWL]P.PP)|([FYWL]PP[ALIVTFY]P)	WP.PP	WPYPP	4	4	1	PERFECT
PCNA	1	261	PCNA_N+PCNA_C	# NO	GARQTLITDWLMVSSD	LIG_PCNA_yPIPBox_3	([KR].{0,6}[QN].[^FHWY][LIVM][^P][^PFWYMLIV][FYLMWV][FYLMWVI])|([QN].[^FHWY][LIVM][^P][^PFWYMLIV][FYLMWV][FYLMWVI].{0,6}[KR])	RQ.LITDWL	RQTLITDWL	8	8	1	PERFECT
IRS1	157	267	IRS	# NO	DLVDWMSATWNENPWY	LIG_PTB_Apo_2	(.[^P].NP.[FY].)|(.[ILVMFY].N..[FY].)	N.NP.Y	NENPWY	4	4	1	PERFECT
EVL	1	130	WH1	# NO	GIGFEWVHDGWWPMWT	LIG_EVH1_1	([FYWL]P.PP)|([FYWL]PP[ALIVTFY]P)	WP	FEWVHDGWWP	4	2	0.5	PARTIAL
ESR2	263	500	Hormone_recep	# NO	GVDVWLWDKQWNMWMP	LIG_NRBOX	[^P]L[^P][^P]LL[^P]	G.DV.LW	GVDVWLW	7	5	0.714286	PARTIAL
PABPC1	544	623	PABP	# NO	KPVPSFWVDWHVQAMT	LIG_PAM2_1	..[LFP][NS][PIVTAFL].A..(([FY].[PYLF])|(W..)).	PSF	PSF	5	3	0.6	PARTIAL
TLN1	309	401	IRS	# NO	EFTMNWQYPTQYNFIQ	LIG_PTB_Apo_2	(.[^P].NP.[FY].)|(.[ILVMFY].N..[FY].)	T.N..Y	TMNWQY	4	3	0.75	PARTIAL
SPSB4	1	273	SPRY1	# NO	WDFVGEWDSNNNTVTR	LIG_SPRY_SPSB	[DE][IL]NNN	D.NNN	DSNNN	5	4	0.8	PARTIAL
EIF4E	2	217	IF4E	# NO	SVWWFGQTPYVLWEAS	LIG_eIF4E_2	Y.PP.[ILMV]R	P.V	PYV	5	2	0.4	DIFFERENT
LRP5	340	601	Ldl_recept_b	# NO	EWSSNEWWDAYSAMTV	LIG_LRP6_Inhibitor_1	([VILA]..N.I[RK])|([VILA].PN.IG.{0,6}[RK])	N	N	4	1	0.25	DIFFERENT
